# Supplementary material for: Food Provision at the Olympic Games in the New Millennium: A Meta-narrative Review
Source: Sports Med Open. 2023 Apr 21;9:24. doi: 10.1186/s40798-023-00567-7 (PMC10120499; doi:10.1186/s40798-023-00567-7)
Supplement: Supplementary file 1 — Additional file 1. Spreadsheet of extracted data from all sources. [file 40798_2023_567_MOESM1_ESM.xlsx]

## Sheet: All sources
SOURCE DETAILS									META NARRATIVE
	Year	Title, author, source	Event	Type of evidence	Description of meals, menus and food Details of the menu itself including quantities (both meals and ingredients), the menu cycle, menu items, cuisine options, cultural aspects of menu, function of the menu and meal preparation and production.	Vision of food provision Vision for the provision of food for the entirety of the games or lasting effect post games.	Food safety All aspects of food safety related to general food safety concerns and to minimising contamination and risk of foodborne disease, doping, and allergens.	Catering Company Involvement Information about the catering company, chefs, workload, experience, staffing.	Sponsorship or contracts (food companies) Details of sponsors providing food at the competition, their input or impact of their involvement.	Athlete perspective Athletes’ opinions on the food, catering services, dining hall experience, food preferences, and food choice.	Athlete food intake Athletes’ dietary intake or diet quality from menu, quantities consumed at event.	Stakeholder perspective Perspective of dietitians, coaches, organisers, caterers, chefs and other interested parties about the food, menu and catering services.	Nutrition input in food provision Dietitian involvement in the provision of the food service (for example nutrition, labelling, working with caterer, nutrition service to athletes).	Food environment The specific eating environment, information on the type of food service system, meal distribution and service models, procurement and delivery of food.	Sustainability Environmental sustainability in the context of food provision such as: plans specifically prior to, during or post games, vision of sustainability practices, awareness of sustainability by stakeholders, sustainable food waste and non-food waste (paper and packaging) management associated with food production and meal service.
1	2003	Jorm LR, Thackway SV, Churches TR, Hills MW. Watching the Games: public health surveillance for the Sydney 2000 Olympic Games. J Epidemiol Community Health. 2003;57(2):102-108.	Sydney, 2000 Olympic Games	Primary Research			x
2	2009	Pelly F, O'Connor H, Denyer G, Caterson I. Catering for the Athletes Village at the Sydney 2000 Olympic Games: the role of sports dietitians. Int J Sport Nutr Exerc Metab. 2009;19(4):340-354.	Sydney, 2000 Olympic Games	Primary Research	x			x					x
3	2013	Burkhart SJ, Pelly FE. Athletes' opinions of food provision at the 2010 Delhi Commonwealth Games: the influence of culture and sport. Int J Sport Nutr Exerc Metab. 2013;23(1):11-23	Dehli, 2010 Commonwealth Games	Primary Research						x			x
4	2013	Burkhart SJ, Pelly FE. Athlete use and opinion of point of choice nutrition labels at a major international competition. Appetite. 2013;70:6-13.	Dehli, 2010 Commonwealth Games	Primary Research				x		x			x
5	2014	Pelly F, Meyer NL, Pearce J, Burkhart SJ, Burke LM. Evaluation of food provision and nutrition support at the London 2012 Olympic Games: the opinion of sports nutrition experts. Int J Sport Nutr Exerc Metab. 2014;24(6):674-683.	London, 2012 Olympic Games	Primary Research								x			x
6	2014	Burkhart SJ, Pelly FE. Beyond sports nutrition: the diverse role of dietitians at the Delhi 2010 Commonwealth Games. J Hum Nutr Diet. 2014;27(6):639-47.	Dehli, 2010 Commonwealth Games	Primary Research						x		x	x
7	2016	Burkhart SJ, Pelly FE. Dietary intake of athletes seeking nutrition advice at a major international competition. Nutrients. 2016;8(10):638.	Dehli, 2010 Commonwealth Games	Primary Research							x	x
8	2018	Pelly FE, Burkhart SJ, Dunn P. Factors influencing food choice of athletes at international competition events. Appetite. 2018;121:173-178.	Melbourne, 2006 Commonwealth Games and Dehli, 2010 Commonwealth Games	Primary Research						x
9	2019	Pelly F, Simmons SP. Food provision at the Rio 2016 Olympic Games: Expert review and future recommendations. Int J Sport Nutr Exer Metabol. 2019;29(4):382-7.	Rio, 2016 Olympic Games	Primary Research								x
10	2019	Pelly FE, Thurecht R. Evaluation of athletes' food choices during competition with use of digital images. Nutrients. 2019;11(7):1627.	Gold Coast, 2018 Commonwealth Games	Primary Research						x	x	x	x	x
11	2021	Pelly FE, Tweedie J. Inclusion of nutrition expertise in catering operations at a major global sporting event: a qualitative case study using a foodservice systems approach. J Acad Nutr Diet. 2021;121(1):121-33. e1.	Gold Coast, 2018 Commonwealth Games	Primary Research	x		x	x					x
12	2021	Min HJ, Song Y-H, Ju SY, Soon HK, Kwak H-S, An ES. Surveillance to prevent the spread of norovirus outbreak from asymptomatic food handlers during the PyeongChang 2018 Olympics. J Food Prot. 2021;84(10):1819-1823.	Pyeong, 2018 Winter Olympics	Primary Research			x
13	2021	Pelly FE, Wright HH. Outcomes of a nutrition service provided by dietitians at a major multi-cultural competition event: An observational study. Nutr Diet. 2021;78(2):183.	2017 Taipei Universiade	Primary Research									x
					2	0	3	3	0	5	2	5	7	1	1
1	2005	Hadjichristoulou C, Mouchtouri V, Soteriades ES, et al. Mass gathering preparedness: The experience of the Athens 2004 Olympic and Para-Olympic Games. J Environ Health. 2005;67(9):52-57.	Athens, 2004 Olympic Games	Review	x		x	x						x
2	2009	Li M, Ji K, Liu Z, et al. Food allergen labeling during the 2008 Beijing Olympics and Paralympics and beyond. Trends Food Sci Technol. 2009;20(2):100-102.	Beijing, 2008 Olympic Games	Review			x
3	2009	Burke LM. Feeding the Beijing Olympics: an interview with Jillian Wanik. Int J Sport Nutr Exer Metabol. 2009;19(4):433-7.	2008, Beijing Olympic Games	Review	x			x				x
4	2010	Moy GG, Han F, Chen J. Ensuring and promoting food safety during the 2008 Beijing Olympics. Foodborne Path Dis. 2010;7(8):981-983	Beijing, 2008 Olympic Games	Review			x
5	2010	Wu X, Wu H, xia L, et al. Socio-technical innovations for total food chain safety during the 2008 Beijing Olympics and Paralympics and beyond. Trends Food Sci Technol. 2010;21(1):44-51.	Beijing, 2008 Olympic Games	Review			x
6	2011	Pelly FE, O'Connor HT, Denyer GS, Caterson ID. Evolution of food provision to athletes at the summer Olympic Games. Nutr Rev. 2011;69(6):321-332.	Not specific	Review	x								x
7	2011	Daly P, Gustafson R. Public health recommendations for athletes attending sporting events. Clin J Sport Med. 2011;21(1):67-70.	Vancouver, 2010 Winter Olympic Games	Review			x					x
8	2014	McCloskey B, Endericks T, Catchpole M, et al. London 2012 olympic and paralympic games: Public health surveillance and epidemiology. The Lancet. 2014;383(9934):2083-2089.	London, 2012 Olympic Games	Review			x
9	2015	Yao J. Establishment of food quality and safety management in athlete's restaurant based on prevention and control of food-borne doping. Adv J Food Sci Technol. 2015;9(2):110-114.	Not specific	Review			x
10	2015	Su XF, Guo L, Gao LH, Shao CZ. Diet activity characteristic of large-scale sports events based on HACCP management model. Adv J Food Sci Technol. 2015;7(1):38-41.	Beijing, 2008 Olympic Games	Review		x	x
11	2016	Popova AY, Gus'kov AS, Ivanov GE, et al. Catering for client groups during the XXII Olympic winter games and XI Paralympic winter games of 2014 in Sochi. Vopr Pitan. 2016;85(1):125-132.	Sochi, 2014 Winter Olympic Games	Review	x		x	x
12	2020	Sustainable resource management of Tokyo 2020 Olympic Games and its inspirations to China. J Shanghai Physical Ed Institute / Shanghai Tiyu Xueyuan Xuebao. 2020;44(6):31-39.	Tokyo 2020 Olympic Games	Review											x
					4	1	9	3	0	0	0	2	1	1	1
1	2006	Cummings N, Crawford R, Cort M, Pelly EF. Providing meals for athletic groups. In: Burke L, Deakin V, eds. Clinical Sports Nutrition. 3rd ed. McGraw Hill Australia; 2006:785-806.	Sydney, 2000 Olympic Games	Book chapter	x		x	x					x	x
2	2010	Cummings N, Pelly EF, Dang V, Crawford R, Cort M. Providing meal for athletic groups. In: Burke L, Deakin V, eds. Clinical Sports Nutrition. 4th ed. McGraw-Hill Australia; 2010:676-694.	Sydney, 2000 Olympic Games	Book chapter	x								x	x
3	2013	Pelly FE. Food and nutrition considerations at major competitions. In: Maughan RJ, ed. The Encyclopaedia of Sports Medicine.2013:439-452.	Many Games	Book chapter	x	x	x	x	x		x		x
4	2015	Pelly FE, Mirchin J. Catering for athletes In: Burke L, Deakin V, eds. Clinical Sports Nutrition. 5th ed. McGraw-Hill Education Australia Pty Ltd; 2015:792-808.	Many Games	Book chapter	x		x	x		x			x	x
5	2021	Pelly FE, Mirchin J. Catering for athletes In: Burke L, Deakin V, eds. Clinical Sports Nutrition. 6th ed. McGraw-Hill Education Australia Pty Ltd; 2021:665	Many games	Book chapter	x			x	x				x		x
					5	1	3	4	2	1	1	0	5	3	1
1	2004	Pelly F, Denyer G, O'Connor H, Caterson I. Nutrition at the Sydney 2000 Olympic Games (abstract). J Sci Med Sport. 2004;7(4):3	Sydney, 2000 Olympic Games	Conference abstract	x				x	x			x
2	2006	Pelly F, Inge, K, King, T, O’Conner, H. Provision of a nutrition support service at the Melbourne 2006 Commonwealth Games. Proc 2nd Aust Assoc Exer Sport Sci. 2006:132	Melbourne, 2006 Commonwealth Games	Conference proceedings						x			x
3	2006	Pelly F, King T, O’Connor H. Factors influencing food choice of elite athletes at an international competition dining hall. Proc 2nd Aust Assoc Exer Sport Sci. 2006:131	Sydney, 2000 Olympic Games	Conference proceedings						x
4	2007	Pelly F, O'Connor H, Denyer G, Caterson I. An environmental nutrition intervention at the Sydney 2000 Olympic Games. Med Sci Sports Exerc. 2007;39 (5):S291.	Sydney, 2000 Olympic Games	Conference abstract						x			x
5	2008	Pelly FE, O'Connor H, Caterson I. Competition nutrition strategies of athletes competing at the Sydney 2000 Olympic Games. Med Sci Sports Exerc. 2008;40(5):S13-S13	Sydney, 2000 Olympic Games	Conference abstract							x
6	2009	Zhao J. Managing strategies at Beijing Olympic catering services project. Paper presented at: International Council on Hotel, Restaurant and Instiutional Education (CHRIE) conference; July 29, 2009; University of Massachusetts, Amherst, MA.	Beijing, 2008 Olympic Games	Conference abstract	x		x	x
7	2010	Pelly FE. Nutrition support for elite athletes: lessons learnt from the 2006 Commonwealth Games. Br J Sports Med. 2010;44(S1):i45-i45	Melbourne, 2006 Commonwealth Games	Conference abstract						x			x
8	2010	Pelly F, Mirstchin J, Broad E, Cort M. Food provision for athletes. J Sci Med Sport. 2010;12:e215-e215.	Not specific	Conference abstract	x								x
9	2011	Pelly FE, Burkhart S, Leech K, O'Connor H. Provision of nutrition support to athletes competing at the Delhi 2010 Commonwealth Games. Med Sci Sports Exerc. 2011;43(5):502-502.	Dehli, 2010 Commonwealth Games	Conference poster				x		x		x	x
10	2012	Pelly F. The role of dietititans in food provision at the Olympic and Commonwealth Games: Past, present and future. International Congress of Dietetics, Sydney 2012.	Not specific	Conference abstract								x	x
11	2013	Pelly F, Meyer N, Pearce J, Burke L, Burkhart S. Evaluation of food provision and nutrition support at the London 2012 Olympic Games. : The Opinion of Sports Nutrition Experts. International Journal of Sport Nutrition and Exercise Metabolism. 2014;24(6):674-683.	London, 2012 Olympic Games	Conference abstract								x
12	2013	Burke LM, Meyer NL and Pearce J. (2013). National nutritional programs for the 2012 London Olympic Games: A systematic approach by three different countries. The 76th Nestlé Nutrition Institute Workshop, The Olympic Sports Nutrition Conference. S. Karger AG. pp. 103-120 https://doi.org/10.1159/000350263	London, 2012 Olympic Games	Conference proceedings	x	x							x
13	2019	Pelly F, Tweedie J. (2019) Stakeholder perspective of an integrated nutrition service within large scale event catering. https://doi.org/10.1111/1747-0080.12567	Gold Coast, 2018 Commonwealth Games	Conference abstract								x
14	2020	Pelly FE, Tweedie J. Food provision for athletes at the Olympic Games: current challenges and future directions. Med Sci Sports Exerc. 2020;52(7S):751-751.	Not games specific	Conference abstract	x	x		x				x		x
					5	2	1	3	1	6	1	5	8	1	0
1	2006	Pelly F. A comprehensive environmental nutrition intervention for athletes competing at the Sydney 2000 Olympic Games / Fiona Pelly. Sydney: University of Sydney; 2006.	Sydney, 2000 Olympic Games	Thesis	x	x		x	x		x		x	x
2	2014	Burkhart S. An evaluation of the nutrition support provided to athletes at a major international competition. University of the Sunshine Coast, Queensland. 2014.	Dehli 2010, Commonwealth Games	Thesis	x			x		x		x	x	x
					2	1	0	2	1	1	1	1	2	2	0
1	2000	Jacobs Media Group. Feeding the flame. The Caterer. January 1, 2000. London, UK. Accessed July 1, 2021. https://www.thecaterer.com/archive/feeding-the-flame	Sydney, 2000 Olympic Games	Media	x	x	x	x				x	x	x
2	2000	De Boni D. Olympic task awaits Kiwi catering team. NZ Herald. August 8, 2000. New Zealand. Accessed July 1, 2021. https://www.nzherald.co.nz/business/olympic-task-awaits-kiwi-catering-team/GNXNYUBJ6XA7YW36TQLPORRPH4/	Sydney, 2000 Olympic Games	Media	x			x						x
3	2001	Phillips V. 2002 Olympics: Feeding frenzy. Deseret News. April 3, 2001. USA. Accessed July 28, 2021. https://www.deseret.com/2001/4/3/19578559/2002-olympics-feeding-frenzy	Salt Lake, 2002 Winter Olympic Games	Media	x			x	x					x
4	2002	Chaudhary V. Village people work to hit their own gold standard. The Guardian. July 27, 2002. Australia. Accessed July 28, 2021. https:// www.theguardian.com/sport/2002/jul/26/commonwealthgames2002.commonwealthgames7	Manchester, 2002 Commonwealth Games	Media	x	x								x
5	2003	Kollias - Kathimerini F. Athens 2004 gearing up for the biggest Greek catering project. Kathimerini. April 10, 2003. Greece. Accessed July 1, 2021. https: // www.ekathimerini.com/economy/13470/athens-2004-gearing-up-for-biggest-greek-catering-project/	Athens, 2004 Olympic Games	Media	x			x						x
6	2004	Kochilas D. It takes tons of food to feed a village. The New York Times. August 29, 2004. New York, USA. Accessed July 28, 2021. https://www.nytimes.com/2004/08/29/sports/olympics/it-takes-tons-of-food-to-feed-a-village.html	Athens, 2004 Olympic Games	Media	x	x		x						x
7	2006	PKL Holdings PLC. Contract for Doha Asian Games. Investegate. April 11, 2006. UK. Accessed April 26, 2022. https://www.investegate.co.uk/pkl-holdings-plc--pkl-/rns/re-contract/200604110700403385B/ -/rns/re-contract/200604110700403385B/	Doha Asian Games, 2006	Media	x			x						x
8	2007	Invitrogen awarded food safety contract at 2008 Summer Olympic Games. Chemical Business Newsbase. August 29, 2007. Cambridge, UK. Accessed June 15, 2022. https://www.proquest.com/trade-journals/invitrogen-awarded-food-safety-contract-at-2008/docview/227957443/se-2?accountid=28745.	Beijing, 2008 Olympic Games	Media			x
9	2007	The Beijing Organizing Committee for the Games of the XXIX Olympiad. BOCOG picks Master Caterer for the Beijing 2008 Olympic and Paralympic Games. Beijing 2008 Olympic Games - Games of the XXIX Olympiad website. May 18, 2007. Beijing, China. Accessed April 15, 2022. https://wayback.archive-it.org/1100/20080907011743/http:/en.beijing2008.cn/05/94/article214079405.shtml	Beijing, 2008 Olympic Games	Media				x	x
10	2008	Voice of America. China pledges safe Olympic food supply. Voice of America News. November 1, 2009. Washington, USA. Accessed September 25, 2020 https://www.voanews.com/a/a-13-2008-02-21-voa13/401617.html	Beijing, 2008 Olympic Games	Media			x
11	2008	Voice of America. Fast food for fast Olympic athletes. Voice of America News. August 17, 2008. Washington, USA. Accessed September 25, 2020 https://www.proquest.com/reports/fast-food-olympic-athletes/docview/190526484/se-2?accountid=28745.	Beijing, 2008 Olympic Games	Media					x	x
12	2008	Associated Press. Team USA supplying its own food for Summer Games. ESPN. February 21, 2008. USA. Accessed July 28, 2021. https://tv5.espn.com/olympics/news/story?id=3256375	Beijing, 2008 Olympic Games	Media			x	x
13	2008	United States Olympic Committee. From big beds to duck, with loving care. Team USA. August 11, 2008. Alberta Lea, USA. Accessed April 15, 2022. https://wayback.archive-it.org/5712/20120906164415/https:/www.teamusa.org/News/2008/August/11/From-Big-Beds-to-Duck-With-Loving-Care.aspx	Beijing, 2008 Olympic Games	Media	x		x	x						x
14	2008	Xinhua News Agency. Olympians banned from bringing food into Village. China Information Centre. February 21, 2008. Beijing, China. Accessed July 1, 2021. www.china.org.cn/english/olympic/243453.htm	Beijing, 2008 Olympic Games	Media	x		x	x
15	2008	Bristow M. China takes no chance on Olympic food. BBC News/ Asia-Pacific. February 18, 2008. Beijing, China. Accessed April 15,2022. https://wayback.archive-it.org/1030/20080307002922/http:/news.bbc.co.uk/2/low/asia-pacific/7245652.stm	Beijing, 2008 Olympic Games	Media			x	x	x			x
16	2009	Sherwood B. Fast food link with Olympics. Financial Times. August 11, 2009. London, UK Accessed June 15, 2021. https://www.proquest.com/trade-journals/fast-food-link-with-olympics/docview/229203484/se-2?accountid=28745.	London, 2012 Olympic Games	Media					x			x
17	2009	International Olympic Committee. 2009 SU Update: Catering in the Universiade Village. International University Sports Federation (FISU) website. May 18, 2009. Belgrade, Serbia. Accessed July 28, 2021. https://www.fisu.net/news/summer-fisu-world-university-games/2009-su-update-catering-in-the-universiade-village	2009 Belgrade Summer Universiade Games	Media	x			x				x		x
18	2009	Doha 2006 Asian Games Athletes Village and Media Press Centre dining facilities. PKL Blog. August 7, 2009. Accessed July 28, 2021. http://foodservice-news.blogspot.com/2009/08/doha-2006-asian-games-athletes-village.html	2006 Asian Games (XV Asiad), Doha	Media	x									x
19	2010	O'Regan S. Food safety for 2010 Olympic athletes goes high-tech. Canada AM - CTV Television. Janurary 7, 2010. Toronto, Canada. Accessed June 15, 2022. https://www.proquest.com/other-sources/food-safety-2010-olympic-athletes-goes-high-tech/docview/190382784/se-2?accountid=28745.	Vancouver, 2010 Winter Olympic Games	Media			x
20	2010	Canadian Broadcasting Corporation. Feeding the Olympic flocks. The National - CBC Television. February 4, 2010. Toronto, Canada. Accessed on June 10, 2022. https://www.proquest.com/other-sources/feeding-olympic-flocks/docview/190659935/se-2?accountid=28745.	Vancouver, 2010 Winter Olympic Games	Media	x							x		x
21	2010	Wade M, O'Connor C and Delhi. Holy cow, no beef in Delhi for Commonwealth Games. The Sydney Morning Herald. July 24, 2010. Sydney, Australia. Accessed July 28, 2021. https://www.smh.com.au/world/holy-cow-no-beef-in-delhi-for-commonwealth-games-20100724-10p4m.html	Dehli, 2010 Commonwealth Games	Media	x			x		x		x
22	2010	Bramen L. Olympic feats of food. Smithsonian Magazine. February 17, 2010. USA. Accessed July 28, 2021. https://www.smithsonianmag.com/arts-culture/olympic-feats-of-food-80401508/lture/olympic-feats-of-food-80401508/	Vancouver, 2010 Winter Olympic Games	Media	x			x	x	x		x
23	2010	Bains C. Vancouver's multicultural cuisine awaits Olympic athletes. The Canadian Press. February 1, 2010. Canada. Accessed April 15, 2022. https://wayback.archive-it.org/5852/20100225031035/http:/www.ctvolympics.ca/health/news/newsid=29003.html	Vancouver, 2010 Winter Olympic Games	Media	x		x				x	x	x	x
24	2010	Manzoori-Stamford J. How catering is gearing up for the 2012 Olympics. The Caterer. September 22, 2010. UK. Accessed July 1, 2021. https://www.thecaterer.com/news/foodservice/how-catering-is-gearing-up-for-the-2012-olympics	London, 2012 Olympic Games	Media	x				x
25	2010	Xinhua. Guangzhou pledges for quality catering services to Asiad participants. People's Daily Online. June 3, 2010. China. Accessed July 28, 2021. en.people.cn/90001/90779/90867/7010993.html	2010 Asian Games (xVI Asiad), Guangzhou	Media	x			x				x		x
26	2011	Staff Reporter. Toronto's 2015 Pan American Games. Guyana Chronicle. November 28, 2011. Georgetown, Guyana. Accessed July 28, 2021. https://guyanachronicle.com/2011/11/28/torontos-2015-pan-american-games/	Ontario, 2015 Pan American Games	Media	x			x
27	2012	Hamzelou J. Olympic extremes. New Scientist. July 21, 2021;215(2874). USA. Accessed April 24, 2022. https://web-p-ebscohost-com.ezproxy.usc.edu.au/ehost/detail/detail?vid=6&sid=97e5474b-37b2-465e-9f91-83b8da5a5b4f%40redis&bdata=JnNpdGU9ZWhvc3QtbGl2ZQ%3d%3d#AN=78053927&db=aph	Sydney, 2000 Olympic Games	Media	x		x			x	x	x	x
28	2012	McDonald's Corporation. McDonald's marks one month out from the London 2012 Olympic Games with sneak preview of flagship restaurant in the Olympic Park: most diverse menu in McDonald's Olympic history revealed. GlobeNewswire. June 25, 2012. Accessed September 25, 2020. https://www.globenewswire.com/fr/news-release/2012/06/25/1103961/0/en/McDonald-s-Marks-One-Month-Out-From-the-London-2012-Olympic…	London, 2012 Olympic Games	Media		x			x
29	2012	Smithers R. Olympics attacked for fast food and fizzy drink links. The Guardian. July 26, 2012. Australia. Accessed September 20, 2020. https://www.theguardian.com/lifeandstyle/2012/jul/26/olympics-attacked-fast-food-fizzy-drink-links	London, 2012 Olympic Games	Media					x			x
30	2012	Finkel J. Feeding the London Olympic Village: What do Olympic athletes eat? Men's Journal. 2012. USA. Accessed July 28, 2021. https://www.mensjournal.com/sports/feeding-london-olympic-village-what-do-olympic-athletes-eat/	London, 2012 Olympic Games	Media	x				x		x
31	2012	Footprint. Olympic effort for fish. Footprint. July 30, 2012. UK. Accessed July 28, 2021. https://www.foodservicefootprint.com/olympic-effort-for-fish/	London, 2012 Olympic Games	Media	x							x			x
32	2012	Fryer T. Catering for the Olympic clean-up. London Olympics: Cleaning and catering challenges. FMLink. 2012. New Jersey, USA. Accessed July 1, 2021. https://www.fmlink.com/articles/catering-for-the-olympic-clean-up/	London, 2012 Olympic Games	Media	x			x	x						x
33	2012	Ridley L. Event's Olympic countdown: catering. Campaign UK - campaignlive.com. July 25, 2012. UK. Accessed July 1, 2021. https://www.campaignlive.co.uk/article/events-olympic-countdown-catering/1142590	London, 2012 Olympic Games	Media	x	x		x	x						x
34	2012	Booth R. Feeding the Olympics: menus to take Games visitors around the world. The Guardian. May 25, 2012. Australia. Accessed July 1, 2021. https://www.theguardian.com/sport/2012/may/25/olympics-menus-round-the-world	London, 2012 Olympic Games	Media	x	x		x	x			x		x	x
35	2012	Bradley J and Buksh A. Games food 'immediately thrown away' after it is cooked. BBC. September 6, 2012. London, UK. Accessed July 1, 2021. https://www.bbc.com/news/uk-england-london-19495580	London, 2012 Olympic Games	Media	x			x				x			x
36	2012	BBC News. London 2012: Largest peace-time catering operation. BBC. May 30, 2012. London, UK. Accessed July 1, 2021. https://www.bbc.com/news/uk-18263679	London, 2012 Olympic Games	Media	x		x	x	x	x				x	x
37	2012	Media Centre. Athlete's dining hall hits the spot in London. Official website of the Paralympic Movement. September 5, 2012. Accessed April 15, 2022. https://wayback.archive-it.org/5712/20120910105703/http:/www.paralympic.org/feature/athlete-s-dining-hall-hits-spot-london	London, 2012 Paralympic Games	Media	x		x	x		x		x	x	x
38	2012	Olympic Council of Ireland. London Olympic Village. Olympic Federation of Ireland. January 27, 2012. Dublin, Ireland. Accessed April 15, 2022. https://wayback.archive-it.org/7227/20181201215429/http:/www.olympics.ie/news/4465-london-olympic-village.html	London, 2012 Olympic Games	Media	x									x
39	2012	Sochi2014. McDonald's extends Olympic Games partnership through to 2020. Organizing Committee of the XXII Olympic Winter Games and XI Paralympic Winter Games of 2014. January 13, 2012. Sochi, Russia. Accessed April 15, 2022. https://wayback.archive-it.org/4200/20140206043708/http:/www.sochi2014.com/en/news-mcdonald-s-extends-olympic-games-partnership-through-to-2020	Olympic Games - non specific	Media					x
40	2013	Anderson G. Commonwealth Games Food Charter unveiled by Glasgow 2014. Inside the Games. November 29, 2013. UK. Accessed July 28, 2021. https://www.insidethegames.biz/articles/1017242/commonwealth-games-food-charter-unveiled-by-glasgow-2014	Glascow, 2014 Commonwealth Games	Media	x	x				x					x
41	2014	ALIW. 2014 Commonwealth Games – a healthy approach to food quality and safety? Verner Wheelock Associates. July 29, 2014. UK. Accessed July 28, 2021. https://www.vwa.co.uk/blog/news/glasgow-2014-commonwealth-games-a-healthy-approach-to-food-quality-and-safety-glasgow2014-glasgow2014/	Glascow, 2014 Commonwealth Games	Media	x	x	x	x							x
42	2014	Benjamin K. In numbers: Sodexo's catering services at the 2014 Glasgow Commonwealth Games. Campaign US. September 25, 2014. USA. Accessed July 1, 2021. https://www.campaignlive.com/article/numbers-sodexos-catering-services-2014-glasgow-commonwealth-games/1313989	Glascow, 2014 Commonwealth Games	Media	x			x				x		x	x
43	2014	Garland S. Feeding the Olympic Village. Florida International University - FIU News. February 14, 2014. Florida, USA. Accessed April 15, 2022. https://wayback.archive-it.org/10328/20190215141641/http:/news.fiu.edu/2014/02/feeding-the-olympic-village/74425	Sochi, Olympic Games; 2016 Winter Olympic Games; Beijing, 2008 Olympic Games	Media	x			x		x
44	2015	Watts J. Top Olympic caterer threatens to withdraw from Rio de Janeiro games. The Guardian. April 24, 2015. Australia. Accessed July 1, 2021. https://www.theguardian.com/world/2015/apr/24/olympics-rio-de-janeiro-food-caterer-aramark	Rio, 2016 Olympic Games	Media	x		x	x	x
45	2016	Herbert I. Rio 2016: Serving up the Olympics' vast vat of wasted food for those homeless who need it. The Independent. January 9, 2017. UK. Accessed July 28 2021. https://www.independent.co.uk/sport/olympics/rio-2016-olympic-wasted-food-homeless-restaurant-a7194506.html	Rio, 2016 Olympic Games	Media	x										x
46	2016	Lyons G, Larkins D. Gold Coast 2018: Commonwealth Games catering to feature local produce. ABC News. May 18, 2016. Australia. Accessed July 28, 2021. https://www.abc.net.au/news/2016-05-18/gold-coast-commonwealth-games-to-feature-local-produce/7424282	Gold Coast, 2018 Commonwealth Games	Media	x	x						x		x
47	2016	CFI Blog. Food of Olympic Proportions. The Canadian Centre for Food Integrity (CFI). August 3, 2016. Canada. Accessed July 28, 2021. https://www.foodintegrity.ca/2016/08/food-of-olympic-proportions/	Rio, 2016 Olympic Games	Media	x		x						x	x	x
48	2016	Net Impact Staff. Famous chefs find innovative opportunities for social impact at the Rio Olympics. Net Impact. August 4, 2016. Oakland, USA. Accessed July 1, 2021. https://www.netimpact.org/blog/famous-chefs-find-innovative-opportunities-for-social-impact-at-the-rio-olympics	Rio, 2016 Olympic Games	Media	x										x
49	2016	Staff Writer. From plate to podium: what does it take to fuel Olympic athletes?. Food and Beverage Industry News. August 15, 2016. Melbourne, Australia. Accessed July 1, 2021. https://www.foodmag.com.au/from-plate-to-podium-what-does-it-take-to-fuel-olympic-athletes/	Rio, 2016 Olympic Games	Media	x						x	x	x	x
50	2016	Partlow J. Olympic athletes are gorging themselves on free McDonald’s. The Washington Post. August 12, 2016. USA. Accessed July 1, 2021. https://www.washingtonpost.com/world/the_americas/olympic-athletes-are-gorging-themselves-on-free-mcdonalds/2016/08/12/25f0eb35-5a26-4bdb-8643-123855fb0430_story.html	Rio, 2016 Olympic Games	Media	x				x	x	x	x		x
51	2016	Wade S. Olympic athletes village dining hall will cater to big appetites. CBC - Radio Cananda. May 10, 2016. Canada. Accessed July 1, 2021. https://www.cbc.ca/sports/olympics/summer/dining-room-athlete-village-1.3574905	Rio, 2016 Olympic Games	Media	x	x	x	x	x					x	x
52	2016	Wright M. What really goes on in the Olympic Village. Fox Sports. August 1, 2016. Australia. Accessed July 1, 2021. https://www.foxsports.com.au/olympics/what-really-goes-on-in-the-olympic-village/news-story/1ed3f63d99c51c778c018afff72b81ac	Rio, 2016 Olympic Games	Media	x				x	x	x			x
53	2016	Ultimo admin. Rio 2016 – What are our athlete’s eating? Ultimo Catering & Events. August 10, 2016. Claremont, Australia. Accessed July 1, 2021. https://ultimocateringandevents.com.au/rio-2016-what-are-our-athletes-eating/	Rio, 2016 Olympic Games	Media	x	x	x		x		x	x		x
54	2016	Ridley L. Rio 2016 Olympic Village food waste turned into three-course dinners by Italian chef Massimo Bottura. Huffington Post UK. August 11, 2016. UK. Accessed July 1, 2021. https://www.huffingtonpost.co.uk/entry/rios-2016-olympics-food-waste-restaurant-massimo-bottura_uk_57ac2954e4b03759dff00a0f	Rio, 2016 Olympic Games	Media	x				x						x
55	2016	Food and Agriculture Organization of the United Nations (FA). Turning Olympic food waste into nutritious meals for the needy. July 8, 2016. Accessed July 1, 2021. https://www.fao.org/news/story/fr/item/423773/icode/	Rio, 2016 Olympic Games	Media								x			x
56	2016	Moncalero N. Famous Italian chef takes campaign against food waste to Rio Olympics. Huff Post. July 6, 2016. USA. Accessed July 1, 2021. https://www.huffpost.com/entry/italian-chef-food-waste-rio-olympics_n_577d5d9be4b0344d514da649	Rio, 2016 Olympic Games	Media								x			x
57	2016	De Maria M. Inside the kitchen at the Olympic Village. Refinery29. August 2, 2016. USA. Accessed July 1, 2021. https://www.refinery29.com/en-us/2016/08/115374/rio-olympics-2016-athlete-diet	Rio, 2016 Olympic Games	Media	x	x		x						x	x
58	2016	Rogers M. What will olympians eat in Rio? Too much. USA Today. August 2, 2016. USA. Accessed July 1, 2021. https://www.usatoday.com/story/sports/olympics/rio-2016/2016/08/02/athletes-eat-food-mcdonalds/87968598/	Rio, 2016 Olympic Games	Media					x	x		x	x		x
59	2016	Steele H. An Olympic effort to combat food waste and what it has to do with your grandmother. 1 Million Women. Chippendale, Australia. August 16, 2016. Accessed June 10, 2022. https://www.1millionwomen.com.au/blog/international-chefs-unite-combat-olympic-food-waste/	Rio, 2016 Olympic Games	Media	x										x
60	2016	Brown S. Meet the chefs using leftover food from Olympic Village to feed Rio's poor. Culture Trip. October 20, 2016. USA. Accessed July 1, 2021. https://theculturetrip.com/south-america/brazil/articles/chefs-feed-poor-olympic-leftovers/	Rio, 2016 Olympic Games	Media											x
61	2016	Ministry of Foreign Affairs. 2017 Taipei Universiade to feature array of diverse cuisines. Taiwan Today. August 1, 2016. China. Accessed July 28, 2021. https://taiwantoday.tw/news.php?unit=18,23,18&post=24676	2017 Taipei Summer Universiade	Media	x	x		x						x	x
62	2017	Ministry of Foreign Affairs. Civic groups take aim at food waste during Universiade. Taiwan Today. March 31, 2017. China. Accessed July 28, 2021. https://taiwantoday.tw/news.php?unit=2,6,10,15,18&post=113338	2017 Taipei Summer Universiade	Media	x	x		x						x	x
63	2017	Sinuo Y. Dreams and realization, behind-the-scenes heroes of the Universiade. Taipei Travel - Department of Information and Tourism, Taipei City Government. September 14, 2017. Taiwan, China. Accessed July 28, 2021. https://www.travel.taipei/en/pictorial/article/11591	2017 Taipei Summer Universiade	Media	x	x		x				x		x
64	2017	Prinsloo K. Tales from the Kitchen: What I learned from feeding 11 000 athletes a day. Hospitality Marketplace. December 12, 2017. South Africa. Accessed July 28, 2021. https://www.hospitalitymarketplace.co.za/tales-kitchen-learned-feeding-11-000-athletes-day/	2017 Taipei Summer Universiade	Media	x		x	x					x	x
65	2017	Liao G. The biggest dining hall ever opened in Taiwan. Taiwan News. August 6, 2017. Taiwan, China. Accessed July 28, 2021. https://www.taiwannews.com.tw/en/news/3226586	2017 Taipei Summer Universiade	Media	x	x		x						x
66	2017	Universiade athletes are loving this Taiwanese treat. The China Post. August 23, 2017. Taiwan, China. Accessed July 28, 2021. https://chinapost.nownews.com/20170823-177	2017 Taipei Summer Universiade	Media	x			x
67	2017	Voronina X. Catering service for Universiade - 2017 athletes. kazpravda.kz. January 9, 2017. Russia. Accessed July 28, 2021. https://www.kazpravda.kz/en/news/sports/catering-service-for-universiade-2017-athletes	2017 Almaty (Kazakhstan) Winter Universiade	Media	x		x						x	x
68	2018	Rosen K. Nutritionists behind the scenes give team USA athletes the right fuel for success. Team USA - United States Olympic & Paralympic Committee. February 17, 2018. USA. Accessed 28 July, 2021. https://www.teamusa.org/News/2018/February/17/Nutritionists-Behind-The-Scenes-Give-Team-USA-Athletes-The-Right-Fuel-For-Success.	PyeongChang, 2018 Winter Olympic Games	Media	x					x	x	x	x	x
69	2018	Se-hwan B. PyeongChang 2018: Food safety for athletes of utmost importance. The Korea Herald. January 16, 2018. Korea. Accessed July 28, 2021. www.koreaherald.com/view.php?ud=20180116000832	PyeongChang, 2018 Winter Olympic Games	Media	x		x
70	2018	Klug F. From comfort to high-tech: Food a serious quest at Olympics. The Associated Press News. February 16, 2018. New York, USA. Accessed July 14, 2021. https://apnews.com/article/health-north-america-winter-olympics-ap-top-news-olympic-games-15e33a7160e245a3a5e60d04fa77056f	PyeongChang, 2018 Winter Olympic Games	Media	x		x	x		x		x		x
71	2018	White A. Here’s what Olympic athletes are eating at the Games. Food & Wine. February 13, 2018. New York, USA. Accessed July 14, 2021. https://www.foodandwine.com/news/olympic-athletes-eating-winter-games	PyeongChang, 2018 Winter Olympic Games	Media	x				x		x			x
72	2018	Dewey C. Olympic athletes love McDonald’s. But its role inPyeongChang will be the smallest in decades. The Washington Post. February 9, 2018. US. Accessed July 28, 2021. https://www.washingtonpost.com/news/wonk/wp/2018/02/09/olympic-athletes-love-mcdonalds-but-its-role-in-pyeongchang-will-be-the-smallest-in-decades/	PyeongChang, 2018 Winter Olympic Games	Media					x	x		x
73	2018	Mercado M. The food options in the Olympic Village’s cafeteria are so glorious you might cry. Bustle. February 8, 2018. Los Angeles, USA. Accessed July 1, 2021. https://www.bustle.com/p/what-is-food-like-in-the-olympic-village-the-cafeteria-is-open-24-hours-a-day-stocked-with-hundreds-of-options-7776079	PyeongChang, 2018 Winter Olympic Games	Media	x				x	x				x
74	2018	Jin E-S. Catering to the Olympic palate. Korea JoongAng Daily & The New York Times. February 4, 2018. Korea. Accessed July 1, 2021. https://koreajoongangdaily.joins.com/2018/02/04/industry/Catering-to-the-Olympic-palate/3044184.html	PyeongChang, 2018 Winter Olympic Games	Media	x	x	x	x	x						x
75	2018	Fuhrmeister C. There’s a McDonald’s that looks just like a combo meal at the Olympics. Eater. February 9, 2018. USA. Accessed July 1, 2021. https://www.eater.com/2018/2/9/16992076/olympic-village-mcdonalds-pyeongchang-restaurants	PyeongChang, 2018 Winter Olympic Games	Media			x		x
76	2018	Mitchell A. Sports nutrition: Feeding a(n) (Olympic) Village. National Institute for Fitness & Sport (NIFS). February 8, 2018. Indiana, USA. Accessed July 1, 2021. https://www.nifs.org/blog/sports-nutrition-feeding-an-olympic-village	Summer and Winter Olympic Games	Media	x		x		x						x
77	2018	Jaeger M. The amazing menu athletes can choose from at the Winter Olympians in PyeongChang. Nationwide News Pty. February 17, 2018. Australia. Accessed July 1, 2021. https://www.news.com.au/lifestyle/food/eat/the-amazing-menu-athletes-can-choose-from-at-the-winter-olympians-in-pyeongchang/news-story/ab35cb53e0a0725531ddb9ddec156dec	PyeongChang, 2018 Winter Olympic Games	Media	x			x			x			x
78	2018	Cindyara A. Asian Games (new focus) - INASGOC ensures safety of food provided to athletes. Antara News - Indonesian News Agency. August 31, 2018. Indonesia. Accessed July 28, 2021. https://en.antaranews.com/news/118074/asian-games-news-focus--inasgoc-ensures-safety-of-food-provided-to-athletes	2018 Asian Games (XVIII Asiad), Jakarta	Media	x		x					x		x
79	2018	Holliani Cahya G. Asian Games: Behind the meals for athletes is a kitchen that never sleeps. The Jakarta Post. August 31, 2018. Jakarta, Indonesia. Accessed July 28, 2021. https://www.thejakartapost.com/news/2018/08/31/asian-games-behind-the-meals-for-athletes-is-a-kitchen-that-never-sleeps.html	2018 Asian Games (XVIII Asiad), Jakarta	Media	x		x	x		x				x
80	2018	News Desk. Indonesian cuisine part of the Asian Games athletes'diets. The Jakarta Post. August 30, 2018. Jakarta, Indonesia. Access July 28, 2021. https://www.thejakartapost.com/life/2018/08/30/indonesian-cuisine-part-of-the-asian-games-athletes-diets.html	2018 Asian Games (XVIII Asiad), Jakarta	Media	x			x
81	2019	MediaEdge Communications. Canadian chef makes gold-medal meals for Lima 2019 Pan American Games. Restobiz. July 23, 2019. North York, Canada. Accessed April 26, 2022. https://www.restobiz.ca/canadian-chef-makes-gold-medal-meals-for-lima-2019-pan-american-games/	2019 Pan American & Parapan American Games, Lima	Media	x			x						x
82	2019	Kostuch Media Ltd. Chef Steven Lee to head Lima 2019 Pan American Games’ culinary team. Foodservice and hospitality. July 23, 2019. Canada. Accessed April 26, 2022. https://www.foodserviceandhospitality.com/chef-steven-lee-to-head-lima-2019-pan-americans-games-culinary-team/	2019 Pan American & Parapan American Games, Lima	Media	x			x						x
83	2019	Laventure C. Life in the village as a Lima 2019 Pan American Athlete. Canadian Olympic Committee. July 26, 2019. Canada. Accessed April 26, 2022. https://olympic.ca/2019/07/26/life-in-the-village-as-a-lima-2019-pan-american-athlete/	2019 Pan American & Parapan American Games, Lima	Media	x									x
84	2019	Staff Reporter. Feeding athletes at the 2019 Pan-American Games. Facilities Management Magazine. August 7, 2019. London, UK. Accessed April 26, 2022. https://fmindustry.com/2019/08/07/feeding-athletes-at-the-2019-pan-american-games-sodexo-pan-american-and-parapan-american-games-2019-peru-food-service-catering-supplier-sports-facilities-management-catering-emea-service-provider-news/	2019 Pan American & Parapan American Games, Lima	Media	x			x						x
85	2019	Sodexo. Sodexo Peru provides athletes with delicious traditional cuisine at the 2019 Pan-American Games in Lima. Sodexo. August 6 , 2019. Peru. Accessed April 26, 2022. https://www.sodexo.com/media/pan-american-games.html	2019 Pan American & Parapan American Games, Lima	Media	x	x								x
86	2019	Murad A. Olympics takes gold with $3bn mengniu dairy-coca-cola deal. FT.Com. June 24, 2019. London, UK. Accessed October 20, 2021. https://www.proquest.com/trade-journals/olympics-takes-gold-with-3bn-mengniu-dairy-coca/docview/2246536169/se-2?accountid=28745	Non Specific - all Olympic Winter and Summer Games between 2021 and 2032.	Media					x
87	2019	The Financial Times Limited. Olympics sponsorship: Milking it. FT.Com. June 24, 2019. London, UK. Accessed June 14, 2021. https://www.proquest.com/trade-journals/olympics-sponsorship-milking/docview/2245967581/se-2?accountid=28745	Non Specific - all Olympic Winter and Summer Games between 2021 and 2032.	Media					x
88	2020	OlympicTalk. Why Usain Bolt ate chicken nuggets for every meal at Beijing Olympics. NBC Sports. April 21, 2020. Connecticut, USA. Accessed October 20, 2021. https://olympics.nbcsports.com/2020/04/21/usain-bolt-beijing-olympics-2008-chicken-nuggets/	Beijing, 2008 Olympic Games	Media						x
89	2020	Wood R. Olympic Games nutrition in Tokyo 2020. Topend Sports Network. March 2020. Western Australia. Accessed September 9, 2021. https://www.topendsports.com/nutrition/events/olympic-nutrition-2020-tokyo.htm	Tokyo, 2020 Olympic Games	Media										x
90	2021	Giliver L. Tokyo Olympics faces calls to go vegan and serve athletes ‘clean’ protein options. Plant Based News. May 14, 2021. UK. Accessed July 14, 2021. https://plantbasednews.org/culture/sport/tokyo-olympics-faces-calls-to-go-vegan-and-serve-athletes-clean-protein-options/	Tokyo, 2020 Olympic Games	Media	x					x					x
91	2021	Castrodale J. Here's what athletes are eating at the Olympic Village in Tokyo. Food & Wine. July 28, 2021. New York, USA. Accessed September 9, 2021 https://www.foodandwine.com/news/tokyo-olympics-village-dining-hall-food	Tokyo, 2020 Olympic Games	Media	x			x		x	x			x	x
92	2021	Perry J. Olympians reveal what the food is like in Olympic Village. Eat This, Not That!. July 29, 2021. USA. Accessed September 9, 2021. https://www.eatthis.com/news-olympians-reveal-what-food-is-like-at-games/	Tokyo, 2020 Olympic Games	Media	x		x			x	x
93	2021	Agence France-Presse (AFP). 48,000 meals a day: Tokyo tackles feeding an Olympic Village. France24. July 13, 2021. France. August 20, 2021. https://www.france24.com/en/live-news/20210713-48-000-meals-a-day-tokyo-tackles-feeding-an-olympic-village	Tokyo, 2020 Olympic Games	Media	x		x	x						x	x
94	2021	Schad T. Meet the team responsible for feeding Team USA in Tokyo. USA Today. July 20, 2021. USA. Accessed August 20, 2021. https://www.usatoday.com/story/sports/olympics/2021/07/20/olympics-feeding-team-usa-tokyo-games/7960656002/	Tokyo, 2020 Olympic Games	Media	x	x		x	x				x	x
95	2021	Garrity K. The Olympic Village is stressing over the food situation due to COVID-19 restrictions. Distractify. July 20, 2021. New York, USA. Accessed August 20, 2021. https://www.distractify.com/p/olympic-village-food	Tokyo, 2020 Olympic Games	Media	x			x		x				x
96	2021	Bartiromo M. Eating at the Tokyo Olympics: Athletes give look at strict protocol, food inside Olympic Village dining halls. Nexstar Media Wire. July 22, 2021. USA. Accessed August 20, 2021. https://www.nxsttv.com/nmw/news/eating-at-the-tokyo-olympics-athletes-give-look-at-strict-protocol-food-inside-olympic-village-dining-halls/	Tokyo, 2020 Olympic Games	Media						x				x
97	2021	Park J-m. S.Korea team to screen its food over Fukushima radiation concerns. Reuters. July 20, 2021. London, UK. Accessed August 20, 2021. https://www.reuters.com/business/environment/skorea-team-screen-its-food-over-fukushima-radiation-concerns-2021-07-19/	Tokyo, 2020 Olympic Games	Media			x					x
98	2021	Lim K-s. Following Korea, the American team also 'stopped loss' of food from Fukushima at the Tokyo Olympics. News Directory 3. July 22, 2021. Accessed August 20, 2021. https://www.newsdirectory3.com/following-korea-the-american-team-also-stopped-loss-of-food-from-fukushima-at-the-tokyo-olympics/	Tokyo, 2020 Olympic Games	Media	x
99	2021	Meera V. Will food safety win a medal at Tokyo 2020 Olympic Games. Food Safety Works Academy. 2021. India. Accessed August 20, 2021. https://academy.foodsafetyworks.com/blog/will-foods-safety-win-a-medal-at-tokyo-2020-olympic-games	Tokyo, 2020 Olympic Games	Media			x	x				x
100	2021	Horiuchi J. FEATURE: Olympic hosts ensure athletes get Japan taste despite restrictions. Kyodo News. July 27, 2021. Tokyo, Japan. Accessed August 20, 2021. https://english.kyodonews.net/news/2021/07/9ef46452d81d-feature-olympic-hosts-ensure-athletes-get-japan-taste-despite-restrictions.html	Tokyo, 2020 Olympic Games	Media	x	x	x		x				x	x	x
101	2021	Yoo J. (Olympics) Out of makeshift kitchen, S. Korea bringing taste of home to athletes. Yonhap News Agency. July 20, 2021. Seoul, Korea. Accessed August 20, 2021. https://en.yna.co.kr/view/AEN20210720008900315	Tokyo, 2020 Olympic Games	Media	x	x	x	x						x
102	2021	Nagase Y. Watch: international athletes are raving about the food at the Olympic Village. Time Out. July 26, 2021. Tokyo, Japan. Accessed September 9, 2021. https://www.timeout.com/tokyo/news/watch-international-athletes-are-raving-about-the-food-at-the-olympic-village-072621	Tokyo, 2020 Olympic Games	Media	x					x	x			x
103	2021	IBM. South Korean athletes have their own food service at Tokyo Olympics. NAN - News Agency of Nigeria. July 20, 2021. Nigeria. Accessed August 20, 2021. https://www.nannews.ng/2021/07/20/south-korean-athletes-have-their-own-food-service-at-tokyo-olympics/	Tokyo, 2020 Olympic Games	Media	x		x	x
104	2021	Morillo A. Olympians are sharing what they eat in the Olympic Village dining halls. Delish. July 27, 2021. California, USA. Accessed August 20, 2021. https://www.delish.com/food-news/a37144164/olympic-village-dining-halls-tokyo/	Tokyo, 2020 Olympic Games	Media	x									x
105	2021	Loh M. Afraid that its athletes may eat contaminated ingredients from Fukushima, South Korea created its own Olympic food program. Japan is not impressed. Insider. July 19, 2021. New York, USA. Accessed August 20, 2021. https://www.insider.com/japan-upset-korea-olympic-food-program-fukushima-radioactive-ingredients-2021-7	Tokyo, 2020 Olympic Games	Media	x		x	x
106	2021	WION Web Team. Fukushima effect: Now, South Korea to check food at Olympics for nuclear radiation. WION. July 19, 2021. India. Accessed September 9, 2021. https://www.wionews.com/sports/fukushima-effect-now-south-korea-to-check-food-at-olympics-for-nuclear-radiation-399078	Tokyo, 2020 Olympic Games	Media	x		x							x
107	2021	DPA. South Korean athletes have their own food service at the Games. Qatar Tribune. July 21, 2021. Qatar. Accessed August 20. https://www.qatar-tribune.com/news-details/id/217067/south-korean-athletes-have-their-own-food-service-at-the-games	Tokyo, 2020 Olympic Games	Media	x		x	x
108	2021	Takeo Y, Hagiwara Y. A first look inside the Tokyo 2020 Olympic Games Athletes’ Village. Bloomberg. June 21, 2021. New York, USA. Accessed August 20, 2021. https://www.bloomberg.com/news/features/2021-06-21/photos-look-inside-tokyo-2020-olympic-games-athletes-village	Tokyo, 2020 Olympic Games	Media	x									x
109	2021	Lewis L. What the pandemic Olympic Village reveals about Japan’s readiness. FT.com. June 26, 2021. London, UK. Accessed August 20, 2021. https://www.proquest.com/docview/2554957987?accountid=28745	Tokyo, 2020 Olympic Games	Media			x
110	2021	Davis S. Inside the Tokyo Olympic Village, which will house 11,000 athletes and features a massive dining hall and 'fever clinic'. Insider. July 21, 2021. New York, USA. Access August 20, 2021. https://www.insider.com/photos-tokyo-olympics-athletes-village-rooms-dining-hall-2021-6#the-olympic-village-dining-hall-takes-up-two-floors-and-is-one-of-the-main-features-of-the-village-10	Tokyo, 2020 Olympic Games	Media	x									x
111	2021	Takenaka K. Olympics Tokyo organisers apologise for food waste, in latest Games headache. Reuters. July 28, 2021. London, UK. Accessed August 20, 2021. https://www.reuters.com/lifestyle/sports/olympics-tokyo-organisers-apologise-food-waste-latest-games-headache-2021-07-28/	Tokyo, 2020 Olympic Games	Media								x			x
112	2021	Morgan L. Hangzhou 2022 sign up Yum China as latest official exclusive supplier. Inside the games - Dunsar Media Company Ltd. February 9, 2021. UK. Accessed April 26, 2022. https://www.insidethegames.biz/articles/1104110/hangzhou-2022-yum-china-deal-asian-games	2022 Asian Games (XIX Asiad), Hangzhou	Media					x
113	2021	Globaldata. Yum China appointed as food supplier for Asian Games Hangzhou 2022. Verdict Food Service. February 8, 2021. London, UK. Accessed April 26, 2022. https://www.verdictfoodservice.com/news/yum-china-food-supplier-asian-games-2022/	2022 Asian Games (XIX Asiad), Hangzhou	Media					x
					85	21	37	51	34	23	13	31	12	57	29
1	2000	King P. Olympic World Menu Down Under. Nation's Restaurant News. 2000;34(14):54.	Sydney, 2000 Olympic Games	Periodical	x			x		x				x
2	2000	Pelly F. Nutrition at the Sydney 2000 Olympic and Paralympic Games. Food Australia. September, 2000;52(9):404.	Sydney, 2000 Olympic Games	Periodical	x			x					x
3	2000	King P. Olympics continue for Aramark dining-hall staff. Nation's Restaurant News. 2000;34(41):24.	Sydney, 2000 Olympic Games	Periodical	x			x				x		x
4	2001	Barbieri K. Olympic profile: Bill Beam, the Compass Group food planner works on an epic scale. Amusement Business. 2001;113(13):25.	Salt Lake, 2002 Winter Olympics	Periodical	x			x						x
5	2001	Weisberg K. Compass readies foodservice of-and for-Olympic proportions. Foodservice Director. 2001;14(11):44.	Salt Lake, 2002 Winter Olympics	Periodical	x	x	x	x					x	x
6	2002	Williams R. Catering at the Games. Olympic Review. 2002;27(43):44-46	Salt Lake, 2002 Winter Olympics	Periodical	x		x	x			x			x
7	2004	Murphy TJ. Village people- a look into the Athens athletes' village and other cogent notes of Olympic record. Triathlete. September 30, 2004;245(30):32-33	Athens, 2004 Olympic Games	Periodical	x		x	x					x	x
8	2004	Olivier M. sport sante nutrition. / Sport health nutrition. Velo Mag. 2004;24(6):46-47.	Athens, 2004 Olympic Games	Periodical	UNABLE TO ACCESS THIS ARTICLE
9	2004	King P. Aramark goes for gold as Olympics foodservice provider. Nation's Restaurant News. 2004;38(23):20.	Athens, 2004 Olympic Games	Periodical	x			x						x
10	2005	A continent in one village. Gold. The Magazine for the Games of Your Life. 2005; 1:20-22. Accessed April 15, 2022. https://search.ebscohost.com/login.aspx?direct=true&db=s3h&AN=SPHS-1026696&site=ehost-live	Doha, 2006 Asian Games	Periodical	UNABLE TO ACCESS THIS ARTICLE
11	2006	Catering to your culinary needs. Gold: The Magazine for the Games of Your Life. 2006;(6):8. Accessed April 25, 2022. https://search-ebscohost-com.ezproxy.usc.edu.au/login.aspx?direct=true&db=s3h&AN=SPHS-1037076&site=ehost-live	Doha, 2006 Asian Games	Periodical	UNABLE TO ACCESS THIS ARTICLE
12	2006	A festival of food! Gold: The Magazine for the Games of Your Life. 2006;(4):62. Accessed April 25, 2022. https://search-ebscohost-com.ezproxy.usc.edu.au/login.aspx?direct=true&db=s3h&AN=SPHS-1031347&site=ehost-live	Doha, 2006 Asian Games	Periodical	UNABLE TO ACCESS THIS ARTICLE
13	2006	Tang Y. Menu for 2008 Olympics. Beijing Review. 2006;49(50):26.	Beijing, 2008 Olympic Games	Periodical	x		x					x	x	x
14	2006	Zhang H, Zhang MX, Zhou QX, Mo HZ. Great expectations - Foods and the 2008 Olympic games in Beijing. Agro Food Ind Hi Tec. 2006;17(3):Xxviii-Xxix.	Beijing, 2008 Olympic Games	Periodical	x	x	x						x
15	2006	Elan E. Autogrill SpA prepares for herculean task of feeding millions at Winter Olympics. Nation's Restaurant News. 2006;40(4):21.	Torino, 2006 Winter Olympic Games	Periodical	x		x	x	x			x		x
16	2007	Wiggins J. Health groups call for organic food at 2012 olympics. FT.com. 2007:1.	London, 2012 Olympic Games	Periodical					x			x			x
17	2007	Parker-Simmons S, Meyer NL, Larson A, Daigle K. Foodservice at the Olympics: Vital Needs, Future Perspectives. Scan's Pulse. 2007;26(3):15-16.	Not specific to event	Periodical	UNABLE TO ACCESS THIS ARTICLE
18	2008	Beijing Olympic Games Organizing Committee Press Conference on Public Health, Food Safety, and Drug Supervision and Regulation. Chinese Law and Government. 2008;41(5):70-89.	Beijing, 2008 Olympic Games	Periodical			x
19	2008	Sixsmith R. Call for local food supply for 2012 Olympics. Horticulture Week. 2008:33.	London, 2012 Olympic Games	Periodical			x					x			x
20	2008	Anonymous. Food safety measures ramped up for Olympics. Quality Progress. Vol 41. Milwaukee: American Society for Quality; 2008:15.	Beijing, 2008 Olympic Games	Periodical			x					x
21	2008	Carrus E. From Palm Beach to Beijing: Olympics' main dining director. Meeting News, Northstar Travel Media LLC. 2008;32(14):12.	Beijing, 2008 Olympic Games	Periodical	x	x		x				x		x
22	2009	Zhang J. Press conference on Beijing Olympic Games food safety assurances. Chinese Law and Government. 2009;42(4):22-30.	Beijing, 2008 Olympic Games	Periodical			x
23	2009	Stagg J. The race is on to supply the Olympic catering operation. Caterer & Hotelkeeper. 2009;199(4607):8.	London, 2012 Olympic Games	Periodical	x	x		x	x			x			x
24	2010	Currell K, Lundy B, Pearce J, Lewis N. Commonwealth Games Nutrition. Sport & Exercise Scientist. 2010;25:10-11	Dehli, 2010 Commonwealth Games	Periodical			x		x			x	x
25	2010	Anonymous. Boycott promises Olympic showcase of best of British food. Horticulture Week. 2010:23.	London, 2012 Olympic Games	Periodical								x			x
26	2010	Anderson F. Canadian food takes centre stage as Olympics open. Ontario Farmer. 2010.	Vancouver, 2010 Winter Olympic Games and other Olympic Games	Periodical	x	x			x
27	2010	Anonymous. Olympic food venues not all up to standard. Food Management. 2010.	Vancouver, 2010 Winter Olympic Games	Periodical			x							x
28	2011	Stamford J. BaxterStorey and Austrian firm gain Olympic catering contracts. Caterer & Hotelkeeper. 2011;201:6.	London, 2012 Olympic Games	Periodical	x			x				x		x
29	2012	Janssens F. The Olympic legacy: Feeding London. Anthropology Today. 2012;28(4):1-2.	London, 2012 Olympic Games	Periodical	x	x			x						x
30	2012	Bruce A. Supply issues cause ‘chaos’ for Olympic catering. Food Manufacture. 2012(8).	London, 2012 Olympic Games	Periodical	x			x	x	x					x
31	2012	Cox G. Aussie Olympians eating in London. Run for Your Life: R4YL. 2012(44):60-62.	London, 2012 Olympic Games	Periodical	x			x	x			x	x	x	x
32	2013	Burke L. Food diary of the London Olympics. Sport Health. 2013;31(3):28-31.	London, 2012 Olympic Games	Periodical	x			x	x				x	x	x
33	2013	Scattergood G. Olympic effort creates food safety legacy. Food Manufacture. 2013(13).	London, 2012 Olympic Games	Periodical			x
34	2013	Stones M. Olympics boss urged to ditch 'junk food sponsorship'. Food Manufacture. 2013(SEP).	N/A	Periodical					x			x
35	2014	Cazeneuve B, Bechtel M, Gorant JIM. Hunger Games. Sports Illustrated. 2014;120(6):16.	Sochi, 2014 Winter Olympics	Periodical	x				x	x		x	x	x
36	2016	Thomas D. Feeding the Olympics. Australia Readers Digest. July, 2016. Accessed September 25, 2020. https://www.readersdigest.com.au/healthsmart/fitness/Feeding-the-Olympics	Rio, 2016 Olympics Games	Periodical	x	x	x	x	x		x	x	x	x
37	2016	Ridler J. FDF hits back at Olympics food criticism. Food Manufacture. 2016;2016-AUGUST.	Rio, 2016 Olympics Games	Periodical					x			x
38	2016	O'Connor H, Pelly F, Gifford J. From plate to podium: what does it take to fuel Olympic athletes? The Conversation. 2016;15 August 2016.	Rio, 2016 Olympics Games	Periodical	x			x			x	x	x	x
39	2016	Shapiro A. So much yoghurt: What athletes in the Olympic Village will be eating. bon appetit. July 20, 2016.	Rio, 2016 Olympics Games	Periodical	x						x		x	x
40	2017	Mullen R. Bonnie May. In. The Caterer. Vol 207. London: Travel Weekly Group; 2017:18-21.	London 2012 Olympic Games , Rio 2016 Olympic Games . Non games specific	Periodical				x				x
41	2021	Buzalka M. 5 things: Dining at the Olympics has its restrictions. Food Management. July 23, 2021.	Tokyo, 2020 Olympic Games	Periodical			x
42	2021	Buzalka M. 5 things: Major Massachusetts hospitals to require COVID vaccination for staff. Food Management. June 25, 2021.	Tokyo, 2020 Olympic Games	Periodical	x									x
					24	7	15	18	13	3	4	18	12	19	8
1	2009	Food vision for the London 2012 Olympic Games and Paralympic Games: December 2009/ London 2012. The London Organising Committee of the Olympic and Paralympic Games (LOCOG). London - 2009. Accessed September 15, 2020. https://library.olympics.com	London, 2012 Olympic Games	Food vision	x	x	x	x	x				x	x	x
2	2014	Taste of the Games: Rio 2016/ Organising Committee for the Olympic and Paralympic Games in Fio in 2016. Organising Committee for the Olympic and Paralympic Games in Rio in 2016. Rio - 2014. October, 2014. Accessed September 15, 2020. https://library.olympics.com	2016, Rio Olympic Games	Food vision	x	x	x	x	x				x	x	x
3	2018	The Tokyo Organising Committee of the Olympic and Paralympic Games. Basic strategy for food & beverage services: Tokyo 2020. March, 2018. Accessed December 1, 2021. https://library.olympics.com/Default/doc/SYRACUSE/173853/basic-strategy-for-food-beverage-services-tokyo-2020-the-tokyo-organising-committee-of-the-olympic-a?_lg=en-GB	Tokyo, 2020 Olympic Games	Food vision	x	x	x	x	x				x	x	x
					3	3	3	3	3	0	0	0	3	3	3
1	2001	Sydney Organizing Committee for the Olympic Games (SOCOG). Official report of the XXVII Olympiad, Sydney 2000 Olympic Games, 15 September - 1 October 2000, v.2 - Celebrating the Games. 2001.	Sydney, 2000 Olympic Games	Report	x	x	x	x	x					x	x
2	2002	Olympic Winter Games Organising Committee Salt Lake City. Official Report of the xIx Olympic Winter Games Salt Lake 2002: 8-24 February 2002. 2002	Salt Lake, 2002 Winter Olympic Games	Report	x	x	x	x	x				x	x	x
3	2003	Leather D, White B, Dobinson J, Rutt B, Gallagher D, Stewart S, et al. Manchester 2002 The xVII Commonwealth Games Post Games Report. 2003.	Manchester, 2002 Commonwealth Games	Report	x	x		x	x					x	x
4	2005	Athens 2004 Organising Committee for the Olympic Games. Official Report of the xxVIII Olympiad Volume 1: Homecoming of the Games- Organisation and Operation. Athens: Liberis Publications Group; 2005.	Athens, 2004 Olympic Games	Report	x		x	x	x					x	x
5	2007	Torino Organizing Committee for the XX Winter Olympic and Paralympic Games. XX Olympic Winter Games Torino 2006 Final Report. 2007.	Torino, 2006 Winter Olympic Games	Report	x	x	x	x	x						x
6	2008	Olympic Village Guide/ Guide du village olympique. Beijing Organizing Committee for the Games of the XXIX Olympiad. 2008	Beijing, 2008 Olympic Games	Report	x				x					x
7	2008	Beijing Organising Committee for the Games of the XXIX Olympiad. The official report of the Beijing 2008 Olympic Games Beijing 2008. Volume III	Beijing, 2008 Olympic Games	Report	x	x	x	x	x					x
8	2010	Vancouver Organising Committee for the 2010 Olympic and Paralympic Winter Games. Vancouver 2010 Sustainability Report 2009-10. 2010.	Vancouver, 2010 Winter Olympic Games	Report		x		x	x						x
9	2010	Vancouver Organising Committee for the 2010 Olympic and Paralympic Winter Games. Vancouver 2010 Staging the Olympic Winter Games Knowledge Report. 2010.	Vancouver, 2010 Winter Olympic Games	Report	x	x			x						x
10	2011	Organising Committee Commonwealth Games 2010 Delhi. Dehli 2010 Post Games Report. 2011.	Dehli, 2010 Commonwealth Games	Report	x	x	x	x	x	x				x	x
11	2012	The London Organising Committee of the Olympic Games and Paralympic Games Limited. London 2012 Olympic Games Official Report. London; 2012.	London, 2012 Olympic Games	Report		x	x	x						x	x
12	2015	Bryantsev A. Sochi Olympic Winter Games Organising Committee. Sochi 2014 Official Report. 2015.	Sochi, 2014 Winter Olympic Games	Report	x	x	x		x				x	x	x
13	2015	Glasgow Commonwealth Games Organising Committee. Glasgow 2014 xx Commonwealth Games Post-Games Report. 2015.	Glascow, 2014 Commonwealth Games	Report	x		x	x	x					x	x
14	2017	International Olympic Committee. IOC sustainability strategy. 2017.	XXV Olympic Winter Games (2026) and thereafter	Report											x
15	2018	Office of the Commonwealth Games, Department of Innovation, tourism industry development and the Commonwealth Games. Post Games Report: Gold Coast 2018 Commonwealth Games. 2019.	Gold Coast, 2018 Commonwealth Games	Report	x	x	x	x	x						x
16	2019	PyeongChang Organising Committee for the XXIII Olympic Winter Games, PyeongChang - 2019. PyeongChang 2018 Official Report. 2019.	PyeongChang, 2018 Winter Olympic Games	Report	x	x	x	x	x				x	x	x
17	2020	The Tokyo Organising Committee of the Olympic and Paralympic Games. Sustainability pre-Games report. 2020.	Tokyo, 2020 Olympic Games	Report	x	x	x	x							x
18	2021	The International Olympic Committee and the International Paralympic Committee. The playbook – athletes and officials. Version 3. 2021.	Tokyo, 2020 Olympic Games	Report	x		x							x
					13	12	11	12	14	1	0	0	3	11	14
1	2008	PINES International sports nutrition and catering working group. Feedback on Beijing 2008 Olympic Menu. 2008	Beijing, 2008 Olympic Games	Professional report	x		x	x				x	x	x
2	2009	The Olympic Games Menu Working Party PINES. Report on the Vancouver 2010 Olympic Games Menu. 2009	Vancouver, 2010 Winter Olympic Games	Professional report	x		x	x				x	x	x
3	2011	PINES International sports nutrition and catering working group. Report on London 2012 Olympic Games food provision 2011.	London, 2012 Olympic Games	Professional report	x		x	x				x	x	x
4	2012	PINES International sports nutrition and catering working group. Report on food provision for the Sochi 2014 Winter Olympic Games. 2012.	Sochi, 2014 Winter Olympic Games	Professional report	x		x	x				x	x
5	2016	PINES International sports nutrition and catering working group. Report on Rio 2016 Olympic Games food provision 2016.	Rio, 2016 Olympic Games	Professional report	x		x					x		x	x
6	2017	PINES International sports nutrition and catering working group. Report on food provision for the PyeongChang 2018 Winter Olympic Games. 2017	PeyongChang, 2018 Winter Olympic Games	Professional report	x		x					x	x
7	2019	PINES International sports nutrition and catering working group. Report on food provision for the Tokyo 2020 Olympic and paralympic Games. 2019	Tokyo 2020 Olympic Games	Professional report	x		x					x	x	x
					7	0	7	4	0	0	0	7	6	5	1

## Sheet: Primary research
SOURCE DETAILS ( 13 primary research studies)									META NARRATIVE
No.	Year	Reference	Aim	Event	Type of evidence	Methods	Sample	Country of authors	SUMMARY FOCUS	Description of meal/ menus/ food	Vision of food provision	Food safety	Catering Company Involvement	Sponsorship/ contract	Stakeholder perspective (athletes)	Athlete food intake	Stakeholder perspective (expert)	Nutrition input in food provision	Food environment	Sustainability
1	2003	Jorm LR, Thackway SV, Churches TR, Hills MW. Watching the Games: public health surveillance for the Sydney 2000 Olympic Games. J Epidemiol Community Health. 2003;57(2):102-108.	To describe the development of the public health surveillance system in preparation for the 2000 OG	Sydney, 2000 Olympic Games	Primary Research	Quantitative descriptive	Residents of Sydney, athletes and officials, Australian and international visitors	Australia	Food safety at the Games			Food-borne illness was identified in the Games. Site inspections conducted by food safety teams throughout the games, sampling and microbiological testing foods. A total of 6278 food safety inspection conducted throughout the OG; 2469 compliance audits, 3809 hygiene checks. Of this 21.9% of compliance audits and 6.4% of hygiene checks were unsatisfactory. Food vendors destroyed 7.5 tonnes of food…
2	2009	Pelly F, O'Connor H, Denyer G, Caterson I. Catering for the Athletes Village at the Sydney 2000 Olympic Games: the role of sports dietitians. Int J Sport Nutr Exerc Metab. 2009;19(4):340-354.	To describes the design, development, and analysis of main dining-hall menu for the Athletes' Village at Sydney 2000 OG and the significant role of sports dietitians in this procedure	Sydney, 2000 Olympic Games	Primary Research	Descriptive case study	Catering/food service procedures at Sydney 2000 OG	Australia	Impact of nutrition program on food environment	Final menu included 1500 items: hot items available at 4 meal periods rotated over 10 days, cold items available all day but rotated daily and items available 24hrs but fixed. Menu developed with aim to meet cultural requirements, performance needs and special dietary requirements of athletes.			Front-of-house staff received training on adhering to serve sizes. Website developed to allow viewing of menu prior to games by athlete teams. In-service training of catering staff conducted by foodservice dietitians to ensure compliance from prep to service with recipes, cross contamination, serving size. Satisfaction surveys randomly distributed throughout games					Serving size tested using designated utensils – composition, appropriateness of serve size compared against AUSNUT, catering staff, dietitian experience. Expert panel of 10 ASDs consulted regarding requirements (performance, religious, culture, therapeutic) & menu cycle. Dietary analysis using Foodweb – linked to caterer’s recipe database to reflect changes. Foodweb also used to generate POC labe…
3	2013	Burkhart SJ, Pelly FE. Athletes' opinions of food provision at the 2010 Delhi Commonwealth Games: the influence of culture and sport. Int J Sport Nutr Exerc Metab. 2013;23(1):11-23.	To explore athletes' opinion on the food provision in the main dining hall of the Olympic village.	Dehli, 2010 Commonwealth Games	Primary Research	Quantitative, cross sectional survey	351 athletes attending the games (f= 166) from 53 different countries.	Australia	Athletes' opinion on food provision						Most athletes reported ease in finding items that met their nutritional needs, with requests for sport specific, snacks and culturally specific items. Menu generally well received, with freshness (82%), food and beverage presentation (80%), menu variety (78%), temperature (77%), and taste (72%) rated good /very good. Portion size (88%) and culturally acceptable items (83%) rated highly. Minimal r…			Survey developed by dietitians to explore athletes' opinion on the food provision
4	2013	Burkhart SJ, Pelly FE. Athlete use and opinion of point of choice nutrition labels at a major international competition. Appetite. 2013;70:6-13.	To evaluate athletes’ utilisation and opinion of point of choice nutrition labels provided in the Athletes' Village main dining hall at a major competition event	Dehli, 2010 Commonwealth Games	Primary Research	Quantitative, cross sectional survey	351 athletes attending the games (n=166)	Australia	Athlete opinion on labelling of foods				The caterers were responsible for designing the POC labels, and while these were reviewed by an expert sports dietitian and changes suggested, due to time constraints, not all changes were implemented. The POC labels included information on nutrient composition (serving size, and amount of energy (kJ), total carbo-hydrate (g), sugar (g), protein (g), total fat (g) and saturated fat(g) per serve a…		Nutriton labels played positive role in aiding meeting nutrition needs. Used all of the time, some of the time and never by 14%, 65% and 22% of athletes. 79% of athletes thought it was very important/important to provide nutrition information for each dish. 87% females rated this higher than 71% males (p=0.008). Content of labels was rated positively with information provided on the labels (82%),…			Dietitians review POC labels, however time restraints meant not all suggestions could be implemented
5	2014	Pelly F, Meyer NL, Pearce J, Burkhart SJ, Burke LM. Evaluation of food provision and nutrition support at the London 2012 Olympic Games: the opinion of sports nutrition experts. Int J Sport Nutr Exerc Metab. 2014;24(6):674-683.	To evaluate the food provision and nutrition support at the London 2012 Olympic and Paralympic Games.	London, 2012 Olympic Games	Primary Research	Quantitative, cross sectional survey	14 sports nutrition experts (dietitians or nutritionist)	Australia	Experts' opinion on food provision								Experts reported experience with the food provision 7.6/10, aspects of food quality was rated between 3.4/10 and 4.2/10. Food avaliable for a specific situation was rated less with recovery foods and snacks rated the lowest. Variety, accessibility, presentation, temperature and freshness of hot and cold menu items rated as average to good. Positive comments (n= 3) were received about the variety …			Respondents believed there should have been a sustainability focus however, were unaware that there was a published food vision.
6	2014	Burkhart SJ, Pelly FE. Beyond sports nutrition: the diverse role of dietitians at the Delhi 2010 Commonwealth Games. J Hum Nutr Diet. 2014;27(6):639-47.	To describe occasions of service at a nutrition kiosk (staffed by dietitians) at Dehli 2010 CG and to investigate athlete opinion/usage of nutrition services	Dehli, 2010 Commonwealth Games	Primary Research	Quantitative, cross sectional survey	Dietitians and athletes accessing nutrition services in the Athletes' Village dining hall 5 Dietitian, 351 athletes 443 occasions service	Australia	Dietitian input at the Games						Five athletes sought advice for special/therapeutic dietary requirements [nut allergy and lactose intolerance (n = 1), coeliac disease (n = 2), coeliac and corn intolerance (n = 1) and reflux (n = 1)]. Of the 52 athletes who presented at the nutrition kiosk for a consultation, eight indicated that they had received nutrition support [nutritionist (n = 2), coach (n = 2), dietitian (n = 1), directo…		Over half participants found nutrition kiosk useful to seek assistance compared to other means and as a very important/essential service	Nutrition kiosk staffed by dietitians located in the main dining hall of the Delhi CG during the games period (23 September to 14 October, 2010). Kiosk enquiries: 56% athletes/44% officials; 52 athlete consultations/8 officials consultations (dietetic) Peak enquiries 6 days pre-opening, on opening. Major enquiries food provision, special or therapeutic diets (most Western), some weight management…
7	2016	Burkhart SJ, Pelly FE. Dietary intake of athletes seeking nutrition advice at a major international competition. Nutrients. 2016;8(10).	Describe dietary intake of athletes who sought professional guidence in regards to their competition diet at the Games	Dehli, 2010 Commonwealth Games	Primary Research	Quantitative dietary intake (24 hr recall)	44 Athletes (f=18) from 13 different sports.	Australia	Athletes' food choice, quantitative and qualitative assessment							Average consumption of 8674kJ/day (2384-18009kJ), CHO: 241g (68-576g), PRO: 121g/day (20-276g) and fat: 67g/day (10-138g). Average distribution of energy at meal times: 29% at breakfast, 31% at lunch, 26% at dinner and 9% as snacks. Average food group consumption: Vegetables: 2, Fruit: 3, Dairy: 1, Meats: 2, Discretionary: 3. Dietary analysis showed 80% of athletes did not meet estimated average …	Overall, dietitians rated the dietary intake and nutrition knowledge of athletes as “average” (median 3, range “very poor–good”) and “poor” (median 2, range “very poor–good”), respectively
8	2018	Pelly FE, Burkhart SJ, Dunn P. Factors influencing food choice of athletes at international competition events. Appetite. 2018;121:173-178.	To investigate factors that influence food selection of athletes at two similar inter-national competition events: the Melbourne 2006 and Delhi 2010 Commonwealth Games	Melbourne, 2006 Commonwealth Games and Dehli, 2010 Commonwealth Games	Primary Research	Quantitative - cross sectional survey	769 individuals completed the questionnaire in total,with 351 (46%) from the Delhi 2010 and 418 (54%) from the Melbourne 2006 Commonwealth Games, representing 9.3% and 7.2% of the athlete population residing in the village.	Australia	Athletes' influences on food choice at Games						Higher proportion of female athletes rated smell and familiar food as important to their food choice in comparison to males. After adjusting for age & gender, there was a significant association between region of athlete and influence of coach (p<0.001) and team mates (p<0.001), proximity to entrance (p<0.001) and smell of food (p=0.051). The majority of athletes from India indicated that teammat…
9	2019	Pelly F, Simmons SP. Food provision at the Rio 2016 Olympic Games: Expert review and future recommendations. Int J Sport Nutr Exer Metabol. 2019;29(4):382-7.	To compare an expert desk top and onsite review of the food provided at the Rio 2016 Olympic Games, and compare this with a similar review at the London 2012 Olympic Games	Rio, 2016 Olympic Games	Primary Research	Quantitative, cross sectional survey	Sports dietitians and nutritionists who attended the Rio 2016 Olympic games. Phase 1 (n= 26) Phase 2 (n =13)	Australia	Experts' opinion on food provision								Expert ratings of food provision based on menu (prior to the event), compared to expert ratings collected during the Games based on the onsite menu (proposed menu vs actual onsite menu). No significant difference between reviews for catering for specific cultures (3.0 for most, 2.5 Indian, 2.0 Middle Eastern). Significant difference in variety of food provided (less onsite). No aspect of menu sco…
10	2019	Pelly FE, Thurecht R. Evaluation of athletes' food choices during competition with use of digital images. Nutrients. 2019;11(7).	To describe the food selection of athletes in a buffet-style hall.	Gold Coast, 2018 Commonwealth Games	Primary Research	Quantitative, photograph of each meal and survey	81 athletes competing at the Games (f=42) from 24 different sports	Australia	Athlete's food choice, quantitative and qualitative assessment.						Athletes' self-reported reason for selecting certain foods included: nutritional attributes, sensory (taste and appearance), performance benefits, usual eating practices, food/health awareness, emotional influences, weight control and influence of others.	Average consumption of 3025kJ (IQR: 2220-8867kJ). Protein intake of 35g (IQR: 22-49g). Carbohydrate intake of 74g (IQR:42-108g). Fat intake of 30g (IQR: 23-43g). Fibre intake of 7g (IQR: 4-10g). Sodium intake of 1120mg (IQR:517-1775mg). Percentage of meals that contained each food group: 77.8% grains and cereals; 19.8% fruit; 14.8% fruit juice; 69.1% non-starchy vegetables; 42% starchy vegetables…	No significant difference between reviews for catering for specific cultures (3.0 for most, 2.5 Indian, 2.0 Middle Eastern)	Each item on the menu was coded to Australian Food Composition database (NUTTAB, 2010) and analysed by the research team in advance of the event using custom-made nutritional analysis software (CaterNut (www.caternut.com); Version 1.0, Maroochydore, Australia).	Buffet food hall
11	2021	Pelly FE, Tweedie J. Inclusion of nutrition expertise in catering operations at a major global sporting event: a qualitative case study using a foodservice systems approach. J Acad Nutr Diet. 2021;121(1):121-33. e1.	To gain in-depth insights of key stakeholders (catering management, chefs, organizers, and dietitians) regarding the integration of nutrition into the catering operation of a major global sporting event, with a focus on future continuity, and map this to the foodservice systems model using a program logic model.	Gold Coast, 2018 Commonwealth Games	Primary Research	Qualitative - Exploratory case study using structured interviews	22 participants from different areas of the food provision team	Australia	Impact of nutrition program on catering for major competition events	This identified that the time frames for menu planning and procurement were limited, and although changes to the food provided were inevitable, processes such as poor communication between catering and nutrition were inhibitive. Menu needs improvement but difficult from one event to the next in different countries		Food allergen and cross contamination identified as an issue.	Understanding different stakeholder roles was critical to the operational phase, which could occur through training (input). There was a perceived value of individuals with prior experience who understood the operational processes.					Early involvement and integration of nutrition experts into the catering team (nutrition intervention) were seen as important in the planning phase (inputs), but there needed to be budget allocated to allow for this (control)
12	2021	Min HJ, Song Y-H, Ju SY, Soon HK, Kwak H-S, An ES. Surveillance to prevent the spread of norovirus outbreak from asymptomatic food handlers during the PyeongChang 2018 Olympics. J Food Prot. 2021;84(10):1819-1823.	Summary of the testing for certain foodborne illnesses	Pyeong, 2018 Winter Olympics		Quantitative - descriptive		Republic of Korea (South Korea)	Food safety at Games			The outbreak of norovirus (NoV) infections was recognized in the PyeongChang Winter Olympics. Groundwater that was used for cooking was suspected as a main cause of the infection. Emphasis on proper hand washing & use of hand santitizers to prevent spread. Rectal swab samples (707) from food handlers were collected and examined for NoV by using real-time reverse transcription PCR and conventional…
13	2021	Pelly FE, Wright HH. Outcomes of a nutrition service provided by dietitians at a major multi-cultural competition event: An observational study. Nutr Diet. 2021;78(2):183.	To describe the outcomes of a nutrition service designed and led by dietitians at a major international competition: the 2017 Taipei Universiade	2017 Taipei Universiade	Primary	Quantitative	Individuals (athletes - n=132 and officials - n=30, medical staff - n=18, managers/ delegates - n=57) that voluntarily visited a nutrition service centre located within the main dining hall of the Universiade athletes' village in Taipei, Taiwan	Australia	Athlete enquiries at nutrition desk. Some results are relevant to food provision.									"Despite careful planning and promotion of the menu by the caterers, the majority of enquiries at the nutrition desk were requests for specific menu items, understanding of nutrition labelling, and capacity to take food out of the dining hall, and mainly from non‐athletes such as coaches, managers, trainers and medical staff" "As many of the enquiries revolved around food provision, there is a cl…

## Sheet: Review
SOURCE DETAILS ( 12 Reviews)							META-NARRATIVE
No.	Year	Reference	Aim	Event	Type of evidence	Country of authors	SUMMARY FOCUS	Description of meal/ menus/ food	Vision of food provision	Food safety	Catering Company Involvement	Sponsorship/ contract	Stakeholder perspective (athletes)	Athlete food intake	Stakeholder perspective (expert)	Nutrition input in food provision	Food environment	Sustainability
1	2005	Hadjichristoulou C, Mouchtouri V, Soteriades ES, et al. Mass gathering preparedness: The experience of the Athens 2004 Olympic and Para-Olympic Games. J Environ Health. 2005;67(9):52-57.	To describe the actions taken in preparation for the 2004 Olympic Games	Athens, 2004 Olympic Games	Review	Greece	Planning of food provision and safety	3 restaurants, 50,000 meals per day to cover the needs of village residents.		Prior to the Games, food safety was highlighted as one of the main concerns. During the Games there were intense inspections with safety and sanitation of food and drinking water being a main concern. The main concerns prior were influenza and similar. Environmental health could reduce risk of contaminated food. SARS still of concern. Heat related illness also of concern. Post Games - no major co…	250 chefs and 250 assistants.						3 restaurants. Many canteens and outdoor vendors offering food around the venues
2	2009	Li M, Ji K, Liu Z, et al. Food allergen labeling during the 2008 Beijing Olympics and Paralympics and beyond. Trends Food Sci Technol. 2009;20(2):100-102.	To mandate allergy labeling in China prior to the 2008 Beijing Olympics	Beijing, 2008 Olympic Games	Review	China	Food allergen labeling			Food allergen items that were specified to be put on labels for the games: Glutinin, shellfish, eggs, fish, seafood, peanuts, soybeans, sesame seeds, dairy products, nuts, fruits, vegetables, mushrooms, allergenic seasoning products and sulphite concentrations >10mg/kg. Allergenic fruits reported include pineapple (90 cases of AS, 1 case of LA), plum (4 cases of AS), mulberry (1 case of AS), kum-…
3	2009	Burke LM. Feeding the Beijing Olympics: an interview with Jillian Wanik. Int J Sport Nutr Exer Metabol. 2009;19(4):433-7.	An interview from the head caterer about the success and challenges of the Games	2008, Beijing Olympic Games	Commentary	Australia	Dietititan role and perspective on food provision for OG	The 2008 “Olympic World Menu” was an 8-day cycle menu comprising over 1,500 items.			The 2008 Games in Beijing marked 40 years of ARAMARK Olympic history. Beijing was the 14th time ARAMARK was chosen to serve the world’s Olympic athletes.				Beijing was my second opportunity to serve as the lead dietitian, the first being Athens, Greece, in 2004.
4	2010	Moy GG, Han F, Chen J. Ensuring and promoting food safety during the 2008 Beijing Olympics. Foodborne Pathog Dis. 2010;7(8):981-983.	To describe the measures taken to ensure and promote food safety across the entire food supply for the Beijing OG	Beijing, 2008 Olympic Games	Review	China	Food safety measures			Government of China emphasised food safety from 2005 issuing “Beijing Olympic food safety action plan” – roles/responsibilities of each sector. Then passed first detailed by-laws for food safety in Jan ‘08. Farm-to-table approach- Agriculture: control planting/breeding, use of drugs/chemicals. Food processing: intensified inspection/monitoring, batch testing, cameras. Transport: satellite positio…
5	2010	Wu X, Wu H, Xia L, et al. Socio-technical innovations for total food chain safety during the 2008 Beijing Olympics and Paralympics and beyond. Trends Food Sci Technol. 2010;21(1):44-51.	Explain the measures taken to ensure food safety at the Games	Beijing, 2008 Olympic Games	Review	China	Food safety concerns and measures taken			The Food Office of the Beijing Municipal Government (FOBMG) was set up to enable the development of a modern control system for food safety. Three major supervision systems were built: the network system, the responsibility system, and the inspection system for food safety. The Food Safety Action Program of the 2008 Beijing Olympic Games was instituted. Amendments to regulations and measures desi…
6	2011	Daly P, Gustafson R. Public health recommendations for athletes attending sporting events. Clin J Sport Med. 2011;21(1):67-70.	To provide public health recommendations to athletes attending the 2010 Winter Olympic Games.	Vancouver, 2010 Winter Olympic Games	Review	Canada	Advice for athletes and support staff			The need to develop food safety plans with Games' caterers to reduce the risk of food-borne illness. All food vendors within the location of the Games had a health and safety inspection within 6-months of the Games commencing. Advised for all athletes to eat at facilities sanctioned by the Games and to avoid food sold by street vendors.
7	2011	Pelly FE, O'Connor HT, Denyer GS, Caterson ID. Evolution of food provision to athletes at the summer Olympic Games. Nutr Rev. 2011;69(6):321-332.	To explore how food provision has changed at Olympic games	Summer Olympic Games (all) - non specific	Review	Australia	Summary of food provision and research at OG	At its peak, the main dining hall served over 36,000 meals daily. In total, the amount of food produced was 51% and 11% more than anticipated in the original tender and proposed budget, respectively								A dietetic research project at the 2000 Sydney OG facilitated increased interaction, process documentation, and significant involvement of sports, clinical, and foodservice dieticians in menu development and food-service operation for Olympic Village dining. Extended nutrition kiosk services were also offered by sports and clinical dieticians
8	2014	McCloskey B, Endericks T, Catchpole M, et al. London 2012 olympic and paralympic games: Public health surveillance and epidemiology. The Lancet. 2014;383(9934):2083-2089.	To outline the planning and the surveillance systems that were used to monitor public health risks during the London 2012 Olympic and Paralympic Games in the summer of 2012, and draw attention to the public health issues—infectious diseases and chemical, radiation, and environmental hazards—that arose	London, 2012 Olympic Games	Review	England	Public health planning			Authorities began public health planning > 7years before Games, following principles in WHO Communicable Disease Alert and Response for Mass Gatherings Guidelines, and experiences of previous host cities. Health-protection measures, particularly food safety and hygiene along the entire food-supply chain, might have caused an absolute decrease in morbidity at the 2010 Games. UK Health Protection A…
9	2015	Su XF, Guo L, Gao LH, Shao CZ. Diet activity characteristic of large-scale sports events based on HACCP management model. Adv J Food Sci Technol. 2015;7(1):38-41.	To discuss management of food provision using HACCP model using the Beijing Olympics as an example to show how the model applied.	Beijing, 2008 Olympic Games	Review	China	Food safety management		Goal of Olympic Village accommodation service to be “people’s Olympics” (high level of service and extra personalised services	Management of food safety for sporting events involves taking sample surveys (lab samples?) and on-site supervision/inspection of processes.HACCP – used in developed countries, systematic method can predict which sectors likely to have problems, how much harm, establish prevention measures
10	2015	Yao J. Establishment of food quality and safety management in athlete's restaurant based on prevention and control of food-borne doping. Adv J Food Sci Technol. 2015;9(2):110-114.	To describe cases of food borne doping (clenbuterol) and propose a new approach to improving management for athletes	Not specific	Review	China	Food safety, food borne illness			Reference to clenbuterol in domestic meat products in China and doping risk. Should be strict on raw materials procurement, select suppliers rigorously and require certification. Establish HACCP plan and keep complete records. The critical limit for doping should meet athletes requirements. Diversify catering to include shellfish, fish and poultry. Complete whole process from farm to table in ath…
11	2016	Popova AY, Gus'kov AS, Ivanov GE, et al. Catering for client groups during the XXII Olympic Winter Games and XI Paralympic Winter Games of 2014 in Sochi. Vopr Pitan. 2016;85(1):125-132.	To observe the advances in nutrition and food microbiology during the OG and determine their importance for other public events.	Sochi, 2014 Winter Olympic Games	Review	Russia	Analysing the catering and food provision	Food at the Games included 6 cuisines: Russian, European, Asian, American, kosher and vegetarian. There was a total of 3 million kg of finished products prepared for the Games. Amount of drinking water was calculated per athlete with a daily need for all athletes of 44,000 litres drinking water. 1,243,2000 litres across the entire Games.		Raw food materials were controlled through an audit of quality management. Throughout the Games there were 4257 samples of food products audited with 60 not meeting hygiene standards.	Meals were organised in 3 Olympic Villages and provided by 18 companies. 418 catering services across the Games. Catering was split across 10 competition venues (2 media centers, 3 athletic villages, 2 training facilities and non-competitive venues. Staff meals provided at 5 competition venues. Olympic family and guests were provided with 9 food outlets at 5 competition venues. Catering for the p…
12	2020	Sustainable resource management of Tokyo 2020 Olympic Games and its inspirations to China. J Shanghai Physical Ed Institute / Shanghai Tiyu Xueyuan Xuebao. 2020;44(6):31-39.	To review the resource management practices of the 2020 Tokyo Olympic Games and relevance to future events in China	Tokyo 2020 Olympic Games	Review	China	Sustainability practice											Reduce food waste. Tokyo 2020 OC is working with sponsors & the catering industry to raise public awareness of conservation. In competition venues and the Olympic Village, reduce food waste as much as possible in all stages of food preparation, cooking, catering services and consumption. Preparation stage: determine amount of ingredients based on the data of previous OG, and by studying the fluct…

## Sheet: Book Chapter
	SOURCE DETAILS (5 book chapters)							META-NARRATIVE
No.	Year	Reference	Aim	Event	Type of evidence	Country of authors	SUMMARY FOCUS	Description of meal/ menus/ food	Vision of food provision	Food safety	Catering Company Involvement	Sponsorship/ contract	Stakeholder perspective (athletes)	Athlete food intake	Stakeholder perspective (expert)	Nutrition input in food provision	Food environment	Sustainability
1	2006	Cummings N, Crawford R, Cort M, Pelly EF. Providing meals for athletic groups. In: Burke L, Deakin V, eds. Clinical Sports Nutrition. 3rd ed. McGraw Hill Australia; 2006:785-806.	To describe food provision and key steps taken to develop the catering service at the Sydney Games	Sydney, 2000 Olympic Games	Book chapter	Australia	Description of food provision and catering for athletes at OG	49 000 meals were served per day, 10-day menu cycle designed to avoid menu fatigue, 27000 kg pasta, 22 000kg rice, 200 000 steaks, 53 000 L milk, 700 000 pieces of fruit.		Training available for all on site staff to be training in correct hygiene and food preparation	Suitable for 10,651 athletes from 199 nations across 300 events from 28 sports.					Food labels created for the 1587 menu items according to set criteria for energy and access to the menu. Website developed to allow athletes to see the menu and menu-cycle in advance	Buffet style setting tends to see athletes over eat.
2	2010	Cummings N, Pelly EF, Dang V, Crawford R, Cort M. Providing meals for athletic groups. In: Burke L, Deakin V, eds. Clinical Sports Nutrition. 4th ed. McGraw-Hill Australia; 2010:676-694.	To describe food provision and key steps taken to develop the catering service at the Sydney Games	Sydney, 2000 Olympic Games	Book chapter	Australia	Description of food provision and catering for athletes at major competition	10-day menu cycle desgined to avoid menu fatigue 27000 kg pasta, 22 000kg rice, 200 000 steaks, 53 000mL milk, 700 000 pieces of fruit. 49 000 meals were served per day and a total of 1.16million meals across the duration of the Games								Food labels created for the 1587 menu items according to set criteria for energy and access to the menu. Website developed to allow athletes to see the menu and menu-cycle in advance. A nutrition information centre was located within the dining hall to provide assisstance for athletes.	Buffet style setting tends to see athletes over eat.
3	2013	Pelly FE. Food and nutrition considerations at major competitions. In: Maughan RJ, ed. The Encyclopaedia of Sports Medicine. 2013:439-452.	To describe food provision and catering service at major events	Not specific	Book chapter	Australia	Description of food provision and catering for athletes at major competition	Items available: breads, cereals, condiments and spreads, fruits, salad, bakery items, drinks and yoghurt, ice cream). The rotational menu is traditionally offered at a number of service areas where catering staff serve athletes from a series of Bain Maries. The service areas are divided into themes based on regional cuisine Western/European/Mediterranean, Pizza/pasta, Indian/Asian, African/Carib…	The primary objective when providing food at competition events is to ensure the availability of safe, appealing food that is suitable for athletes and officials of various ages and cultural backgrounds	No recorded outbreak of foodborne disease has occurred at an Olympic Game to date.	While several international catering companies have been responsible for food provision at major competition events, the ARAMARK corporation has been the primary caterer for the Summer Olympic Games of Mexico City 1968, Montreal 1972, Seoul 1988, Barcelona 1992, Atlanta 1996, Sydney 2000 (in collaboration with Spotless Services Ltd), Beijing 2008, and most recently London 2012.	At the Sydney 2000 Games, the uptake from McDonald's as a proportion of the total was 18% with the majority being at supper time and increasing after competition		The average plated meal was estimated to be 20.2 MJ with a divide of 5.7 MJ (28% energy), 5.2 MJ (26% energy), 5.8 MJ (29% energy), and 3.5 MJ (17% energy) at breakfast, lunch, dinner, and supper respectively		A designated nutrition expert is required to review the proposed village menu of the Olympic Games for nutritional adequacy to ensure it meets the needs of all cultures, sports, and dietary regimes. Sports dietitians were involved with the content and display of the nutrition labels at the Sydney 2000 Olympic Games resulting in the most comprehensive nutrition labels to date	All day items available over 24 hours from self-service stations. Rotational menu (usually divided into 4 meal periods—breakfast (5 a.m.–11 a.m.), lunch (11 p.m.–5 p.m.), dinner (5 p.m.–11 p.m.) and supper (11 p.m.–5 a.m.)
4	2015	Pelly FE, Mirchin J. Catering for athletes In: Burke L, Deakin V, eds. Clinical Sports Nutrition. 5th ed. McGraw-Hill Education Australia Pty Ltd; 2015:792-808.	To describe food provision and catering service at major events	Not specific	Book chapter	Australia	Description of food provision and catering for athletes at major competition	5-10 day menu cycle is common practice. Traditional hot and cold items, pizza, pasta, Mediterranean, African, Asian, all day cereal, yoghurt, bread, pastries, fruit, condiments and beverages. Also casual dining and street food carts. Usually open 24hrs and provides an overnight menu. Need to provide sports foods, high energy meal replacements, snack foods , gluten free items, hot desserts and cul…		Concerns have led to HACCP testing of food and GPS tracking. Food not removed from dining hall.	Catering policy is helpful. Currently no standards or guidelines		Athletes generally satisfied with presentation, variety, ease in finding items, termperature. More experience, more critical. Culturally specific items requested by athletes. Religion, medical problems and personal preferences influenced food selection. Most follow Western style of eating. Sport and stage of competition also influential.			Nutrition labels first introduced at the Barcelona, 1992 Olympic games. They are now mandatory for all Games. Website developed to allow athletes to see the menu and menu-cycle in advance.	Buffet style setting tends to see athletes over eat.
5	2021	Pelly FE, Mirchin J. Catering for athletes In: Burke L, Deakin V, eds. Clinical Sports Nutrition. 6th ed. McGraw-Hill Education Australia Pty Ltd; 2021:665	To describe food provision and catering service at major events	Not specific	Book chapter	Australia	Description of food provision and catering for athletes at major competition	Example of Sydney 2000 games - 1.16 million meals over 28 days - 49,000 meals/ day. Menu needs to cater for different diets and cultures. Rotaitional menu has hot service areas based on cultural regions and all day items. Inadequate provision of sports foods, high eergy drinks/ meal replacements, snack foods, culturally specific , gluten free and hot desserts. 4-10 day menu cycle is common. Food …			Developing catering policy would be valuable strategy and has been successful at some events. Caterers concerned with budget, procurement and risks and less on nutrition. Specailist chefs are often employed. Caterers recognise increasing issue of food allergy and intolerance. Training of caering staff is important.	Sponsorship rights can exclude familiar brands				Nutrition expertise in catering is important. Menu reviewd by dietititans and menu analysed quantitatively and qualitatively. Eaarly involvement is crucial. Nutrition support can be challening duer to lack of policy. Nutrition education sessions for staff have been employed at CG, OG and Universiade. Nutrition labelling and use of techologies has alos been implemented. Onsite sports dietititans c…		Food sustainability has increased in awareness. Recognisiton that sustainability standards were introduced at London OG.

## Sheet: Conferences
SOURCE DETAILS (14 conference papers)										META-NARRATIVE
No.	Year	Reference	Aim	Event	Timing	Type of evidence	Methods	Sample	Country of author	SUMMARY FOCUS	Description of meal/ menus/ food	Vision of food provision	Food safety	Catering Company Involvement	Sponsorship/ contract	Stakeholder perspective (athletes)	Athlete food intake	Stakeholder perspective (expert)	Nutrition input in food provision	Food environment	Sustainability
1	2004	Pelly F, Denyer G, O'Connor H, Caterson I. Nutrition at the Sydney 2000 Olympic Games (abstract). J Sci Med Sport. 2004;7(4):3	To describe the food provision at the Sydney, 2000 Olympic Games and highlight the use of the developed website for label reading and feedback from athletes.	Sydney, 2000 Olympic Games	Post	Conference (primary research)	Descriptive, cross sectional survey	10,300 representatives from 36 sports and 200 countries participating in the Sydney 2000 Olympic game	Australia	Impact of nutrition program on food environment	1,508,001 meals were served in the main dining hall with a maximum uptake of 42,243 meals per				McDonald's provided 18% of the total meals	Results from a questionnaire distributed from the nutrition kiosk revealed 22% of athletes (n=358) had seen the website prior to the Olympics, the majority (47%) on the advice of their coach, trainer or dietitian. Of the athletes providing feedback on the menu, 75% strongly agreed or agreed there were sufficient low fat dishes (n=135), while 55% reported using menu labels at least some of the tim…			Each of the 1587 menu items was classified according to energy and macronutrient criteria, suitability for special diets and glycaemic index, an interactive website (www.nutr.biochem. usyd.edu.au) and menu labelling system was developed
2	2006	Pelly F, King T, O’Connor H. Factors influencing food choice of elite athletes at an international competition dining hall. Proc 2nd Aust Assoc Exer Sport Sci. 2006:131	To investigate factors influencing food selection and to describe opinion of the menu and labelling in dining hall of M2006 CG	Melbourne 2006 Commonwealth Games	Post	Conference (primary research)	Descriptive, cross sectional survey	418 athletes (48% female, 52% male; 9.3% of residents in village), mixed sports and countries	Australia	Factors influencing food choice of athletes and opinions of labelling and nutrition support						Despite rating nutrition as important, only 12% athletes used nutrition labelling. 67% considered nutrition centre (kiosk) important
3	2006	Pelly F, Inge, K, King, T, O’Conner, H. Provision of a nutrition support service at the Melbourne 2006 Commonwealth Games. Proc 2nd Aust Assoc Exer Sport Sci. 2006:132	To describe and evaluate the success of a comprehensive nutrition support (NS) service within the dining hall of the Athletes’ Village Melbourne 2006 CG	Melbourne, 2006 Commonwealth Games	Post	Conference (primary research)	Descriptive, cross-sectional Dietitians records of enquiries and consultations throughout Games with clients invited to complete evaluation of service provided Questionnaire randomly distributed over each meal period	Athletes and officials at the Athletes' Village dining hall with/without accessing nutrition support 356 dietary advice 581 surveys	Australia	Impact of nutrition support on patrons						Survey: 72% athletes Nutrition centre very important or essential 67% Athletes from Africa reporting highest need for nutrition service. 87% using nutrition labelling min some of time 60% said menu met needs			Diet advice on clinical (19%) or sports (78%) or both. Peak enquiries week prior to competition and 2nd week. Majority from Barbados, India, PNG and Canada, 29% long individual consultation, 21% general dietetic enquiries, 16% issues related to catering. Recommend greater marketing/centralised location for nutrition centre and additional resources for practitioners
4	2007	Pelly F, O'Connor H, Denyer G, Caterson I. An environmental nutrition intervention at the Sydney 2000 Olympic Games. Med Sci Sports Exerc. 2007;39 (5):S291.	To develop and evaluate an environmentally based nutrition intervention to support the dietary needs of athletes at the Sydney 2000 Olympic Games.	Sydney, 2000 Olympic Games	Post	Conference (primary research)	Case study - descriptive A multifaceted approach was utilised including: comprehensive review of the proposed Olympic menu, chef education and training, development of point–of–choice (POC) nutrition with unique nutrient and special dietary icons, a website, and a nutrition kiosk staffed by volunteer sports dieticians to assist athletes with food selection and menu planning	N/A	Australia	Impact of nutrition program on food environment						Most athletes aware of at least one facet of nutrition intervention and generally satisfied with quality of materials encountered. POC labels rated as excellent and used by 85.5% of athletes all or some of the time. Quality assurance audits confirmed that most menu items (90.8%) displayed the correct POC nutrition card, although a mean difference of 3.7g (95%CI:1.2-6.1g) in the fat content betwee…			Comprehensive review of the proposed Olympic menu, chef education and training, development of point-of-choice (POC) nutrition labels with unique icons, a website, and a nutrition kiosk staffed by volunteer sports dieticians to assist athletes with food selection and menu planning.
5	2008	Pelly FE, O'Connor H, Caterson I. Competition nutrition strategies of athletes competing at the Sydney 2000 Olympic Games. Med Sci Sports Exerc. 2008;40(5):S13-S13	To investigate the competition nutrition strategies of elite athletes competing at the Sydney 2000 Olympic games.	Sydney, 2000 Olympic Games	Post	Conference (primary research)	Cross sectional survey A questionnaire was randomly distributed to athletes in the main dining hall of the Athletes' Village. Athletes were asked about their training/lifestyle and dietary strategies in the 2 to 3 days prior to competition, problems experienced in the week before competition, food preferences in a dining hall, special diets followed, nutrition knowledge and source of nutrition in…	414 questionnaires (44.0% male, 56.0% female) were received from 78 countries (39.0%) with 31 of the 36 Olympic sports (86.1%) represented. The mean age of respondents was 30.4 ± 5.7 years (range 16-54 years)	Australia	Stakeholder (athlete ) perspective on food provision							Majority of athletes reported eating same amount of food (62.7%) and same or more carbohydrate (81.6%) prior to competition, however 30.3% reported eating less than in training. Higher proportion in aesthetic/weight category sports reported eating less food (54.1%), less carbohydrate(29.7%) and less protein (43.2%) than those in endurance/team sports (p< 0.001). 36.1% of athletes reported usually…
6	2009	Zhao J. Managing strategies at Beijing Olympic catering services project. Paper presented at: International Council on Hotel, Restaurant and Institutional Education (CHRIE) conference; July 29, 2009; University of Massachusetts, Amherst, MA.	This research uses the case study method to analyze strategic management practices for the Beijing Olympic Catering Services Project.	Beijing, 2008 Olympic Games	Post	Conference (primary research)	Case study The data from this research were collected through observations and interviews of the management team. Through a systematic approach, the study reports on management practices reflected in strategic moves, management structure, human resources, purchasing, operation controls, and food safety in a short-term joint-venture project	N/A	China	Catering and food safety management	Promote local cuisines of the host country where its Olympic Games are held. For the first time in Olympic history, 180 of 2,000 Chinese dishes nominated were selected for the Olympic dining tables in Beijing		Inadequate food safety and sanitation standards were another challenge. Hazard Analysis and Critical Control Point (HACCP) standards are new to the Chinese foodservice industry. There is a big gap between Western and Chinese food safety practices. For example, according to Chinese regulations, a cold dish can be prepared at room temperature (around 70F). However, the Western practice, especially …	ARAMARK faced many challenges in the Beijing Olympic Catering Service Project. With an experienced leadership team, it worked closely with its partner and its direct authority--BOCOG--to recruit and train 6,500 employees
7	2010	Pelly FE. Nutrition support for elite athletes: lessons learnt from the 2006 Commonwealth Games. Br J Sports Med. 2010;44(S1):i45-i45	To evaluate a comprehensive nutrition support service within the Athletes’ Village of the Melbourne 2006 Commonwealth Games	Melbourne, 2006 Commonwealth Games	Post	Conference (primary research)	Descriptive. Dietitians kept detailed records of each occasion of service from the week prior to until the completion of competition. At the end of each consultation, clients were invited to complete an evaluation of the service provided. In addition, a questionnaire was distributed randomly to patrons in the dining hall.	Not provided in abstract (dietitians and athletes)	Australia	Impact of nutrition program on food environment						The majority of athletes (67%) rated nutrition information as being very important or essential in determining their food choice, with 87% of athletes using the nutrition labelling at least some of the time. Nearly 60% of respondents said that the menu met their special dietary needs, supported by the small number (n=8) of requests requiring specialised catering. Insufficient sports foods and glu…			The nutrition services available included nutrition labelling of menu items, fact sheets, individual or group dietetic consultations and a request service to cater for athletes with special dietary requirements. Nutrition support service confirmed beneficial role in supporting athletes at competition but also highlighted areas for improvement.
8	2010	Pelly F, Mirstchin J, Broad E, Cort M. Food provision for athletes. J Sci Med Sport. 2010;12:e215-e215.	To describe the various aspects of food provision for athletes, including residential catering, travel and catering for elite level competition.	N/A	N/A	Conference (review)	N/A	N/A	Australia	Catering for elite level competition	Menu design, taste and visual appeal, menu labelling, provision for special diets, training catering staff (to be discussed at workshop. No actual data provided in abstract)								Presenters to broaden their insight working as a sport dietitian.
9	2011	Pelly FE, Burkhart S, Leech K, O'Connor H. Provision of nutrition support to athletes competing at the Delhi 2010 Commonwealth Games. Med Sci Sports Exerc. 2011;43(5):502-502.	To evaluate a nutrition support service available within the Athlete’s Village dining hall at the Delhi 2010 Commonwealth Games	Dehli, 2010 Commonwealth Games	Post	Conference poster (primary research)	Descriptive. Dietitians (n=4) kept detailed records of each occasion of service from the week prior to competition until the end of competition (23rd Sept - 14th Oct 2010). In addition, a questionnaire that included information on athlete’s dietary preferences and rating of the nutrition services was distributed randomly to patrons in the dining hall over each meal period	443 (60% athletes, 40% officials). The population had consultations regarding: (eg. Availability and safety of food) (31%), special diets (eg. Gluten free) (23%), and competition (19%) or general/training nutrition (16%). Nutrition consultations (n=52) where conducted with athletes (65% male and 35% female; mean age: 27.4 + 8.5 years) with 40% from power, 31% from weight category, 25% from skill …	Australia	Impact of nutrition program on food environment				Suggest a dietary kitchen will help with catering and provide special diet and plain needs.		The majority of athletes were seeking advice on weight related issues with 39% wanting to lose weight, 23% attempting to make weight and 14% looking to gain weight. The majority of food service enquires came from Australia (18%), New Zealand (11%) and India (8%), while dietetic consultations were mainly conducted with athletes from Africa (37%) and Asia (25%). Results from the dining hall questio…		Inadequate dietetic review of menu in advance, cultural differences in food supply created challenges, no validation of serve sizes reduced accuracy of labelling, limited food availability resulted in frequent menu changes, inadequate or late supply of some items (eg. gluten free bread). Recommend early involvement of dietitians.	Dietitians sourced suitable ingredients and arranged for preparation of special diet items, adapted to changes in food availability, picked up errors in nutrition labelling and provided weight scales at kiosk.
10	2013	Pelly F, Meyer N, Pearce J, Burke L, Burkhart S. Evaluation of food provision and nutrition support at the London 2012 Olympic Games. : The Opinion of Sports Nutrition Experts. International Journal of Sport Nutrition and Exercise Metabolism. 2014;24(6):674-683.	To evaluate food provision at the London 2021 Olympic Games	London, 2012 Olympic Games	Post	Conference abstract	Descriptive cross sectional	15 participants (dietitians)	Australia	Expert opinion of food provision								While menu variety, freshness, temperature, and cultural and religious representation rated highly (overall mean: 7.6 /10), specific items (gluten free items, sports and snack bars, and meal replacement/high energy drinks) rated poorly. Low ratings were also received for provision of recovery items (M = 2.2, SD = 0.78), food for travelling to (M = 2.6, SD = 1.00) and at venues (M = 3.0, SD = 1.17…
11	2012	Pelly F. The role of dietititans in food provision at the Olympic and Commonwealth Games: Past, present and future. International Congress of Dietetics, Sydney 2012.	Demonstrate how evidence from past events is shaping current dietetic practice and food service delivery at events and showcase the scope of practice required by dietitians	N/A	N/A	Conference poster (primary research)	N/A	N/A	Australia	Role of sports dietitians at Olympic Games								Dietitians are integrated into the planning phases of the foodservice operation and have access to detailed information about the menu, recipes, food supply, nutrition cards, special dietary catering, sports foods, and food venues as they are developed.Production of an evidence based manual by dietitians targeted at catering companies with information on food provision for major competition event…	Since the Sydney 2000 Olympic Games, dietitians have played a significant and important role in the provision of appropriate and safe food at major competition events. Dietitians have ensured that the menu is suitable for a wide range of dietary requirements, assisted caterers with adapting to changes in food availability, recommended ingredients for special dietary needs and conducted quality as…
12	2013	Burke LM, Meyer NL and Pearce J. (2013). National nutritional programs for the 2012 London Olympic Games: A systematic approach by three different countries. The 76th Nestlé Nutrition Institute Workshop, The Olympic Sports Nutrition Conference. S. Karger AG. pp. 103-120 https://doi.org/10.1159/000350263	To showcase key areas in which nutrition programs can assist the preparation of Olympic athletes.	London, 2012 Olympic Games	Post	Conference (review)	N/A	Role of sports dietetians at games	Australia, USA, UK	Role of sports dietitians at Olympic Games	A continuous 24-hour cycle for a 20- to 25-day period. There were 40,000 meals per day and over 1 million meals throughout the Games. A unique feature of the London Olympics was the coincidence of the competition calendar (July 27 to August 12, 2012) with the Islamic holy month of Ramadan (July 20 to August 18, 2012)	Feed over 10,000 athletes from more than 200 countries at the London 2012 Olympic Games, the US-based catering company Aramark hired several dietitians to undertake this task, some of whom were specialized in sport nutrition.							A systematic sports nutrition program should be underpinned by a strategic plan that clearly identifies core issues, and in particular targets those areas in which a worthwhile performance advantage may be gained. These areas may be determined by special challenges associated with the Olympic environment (e.g. heat, humidity, pollution), background expertise and resources, identification of exist…
13	2019	Pelly F, Tweedie J. (2019) Stakeholder perspective of an integrated nutrition service within large scale event catering. https://doi.org/10.1111/1747-0080.12567	To understand the current issues with food delivery, and explore the enablers and barriers to an integrated approach to nutrition servicing at the 2018 Commonwealth Games.	Commonwealth Games 2018	Post	Conference poster (primary research)	Interviews	11 stakeholders (catering management, service staff, chefs, organisers and dietitians)	Australia	Barriers and enablers to integration of nutrition in catering								Stakeholders reported that there are increasingly higher expectations in food delivery by patrons, with the need to provide a menu that caters for culturally specific dietary regimens, food allergy and intolerance, food avoidance and sports performance. Barriers were perceived to be budget for procurement, local food supply, poor understanding of the expertise of dietitians, lack of involvement i…
14	2020	Pelly FE, Tweedie J. Food provision for athletes at the Olympic Games: Current challenges and future directions. Med Sci Sports Exerc. 2020;52(7S):751-751.	To explore the perceptions of key stakeholders on issues with appropriate food delivery at major competitions, and understand the barriers to an integrated approach to nutrition servicing.	Not specific	Post	Conference (Primary research)	Exploratory case study design, interviews using a semi-structured question format.	12 stakeholders (event organizers, catering management, service staff, senior chefs, food safety auditor, and dietitians) with previous experience in catering at major competitions	Australia	Experience of caterers, limited budgets and sponsorship, policy level	The menu needs improvement in design and delivery but is limited by the catering system	Change is needed to the food vision and catering tender		Early planning and integration of the nutrition service in the food program is important. Previous experience and training of staff minimizes challenges; better technology for labeling and communication of the menu is essential. Budget can be barrier as can Organising Committee viewpoint and poor understanding of nutrition expertise				Consumers expectations of food provision are increasing. There is greater demand to cater for food allergens and intolerances, which increases the risk to stakeholders. Food provision is segregated between the village and venues, which impacts the efficiency of the system.		Food environment can be barrier

## Sheet: Thesis
	SOURCE (2 theses)									META NARRATIVE
No.	Year	Reference	Aim	Event	Timing	Type of evidence	Methods	Country of author	SUMMARY FOCUS	Description of meal/ menus/ food	Vision of food provision	Food safety	Catering Company Involvement	Sponsorship/ contract	Stakeholder perspective (athletes)	Athlete food intake	Stakeholder perspective (expert)	Nutrition input in food provision	Food environment	Sustainability
1	2006	Pelly F. A comprehensive environmental nutrition intervention for athletes competing at the Sydney 2000 Olympic Games / Fiona Pelly. Sydney: University of Sydney; 2006.	To develop and evaluate an environmentally based nutrition intervention to support dietary needs of athletes at the Sydney 2000 Olympic Games.	Sydney, 2000 Olympic Games	Post	Dissertation (primary research)	Case study: A multifaceted approach was utilised including a comprehensive review of the proposed Olympic menu, development of unique macronutrient icons and point–of–choice (POC) nutrition labels, development of a dynamic website and database linked to the menu, chef education and training, and provision of dietitians located at a nutrition kiosk to assist athletes with menu planning.	Australia	Impact of nutrition program (intervention) on food environment at Olympic Games	The complete menu included a total of 1500 items (345 recipes) rotating over the 10-day menu cycle. This included hot items that were available at distinct meal periods (breakfast, lunch, dinner and supper) and rotated over the 10 days, cold items that were available all day but rotated on a daily basis (daily change), and items that were available over 24 hours every day (no rotation).	The aim of the catering program for Sydney 2000 was the development of a nutritionally balanced menu to ‘support the psychological, physical and performance requirements of athletes and the village community with a focus on nutrition, variety, flexibility, access and the appeal of an appropriate mix of Australian and international influences'		In 1998, Australian catering corporation, Spotless Services Limited (SSL), in collaboration with the Aramark Corporation (Olympic village caterers for Atlanta 1996), successfully won the tender to provide Olympic village catering at the Sydney 2000 Games.	McDonald's, Cadbury and Coca-Cola		A selection of official reports from previous Olympic Games estimated an average daily intake in the range of 4000 - 6000 kcal (16.8 - 25.2 MJ) per athlete. Most athletes (75%) reported consuming a low fat diet during competition, with two thirds (66%) consuming reduced fat or skim milk at breakfast. The most popular breakfast items included cereal (59%), juice (69%) and fruit (50%), with toast c…		A review was conducted and compiled by the current author to assess whether the Olympic menu provided the recommended guidelines for athletes. An expert panel of sports dietitians was formed to review the Olympic menu. An aim of the nutrition support program for the Games was to provide nutrition information about the menu to athletes prior to entry to the villages via the use of a specific websi…	The construction of the main dining hall presented a challenge, as it needed to be large enough to seat approximately 5000 people but not be a permanent fixture on the chosen site at Homebush Bay. It was anticipated that this facility would have to cater for approximately 16,000 people from 199 nations residing in the village for up to 30 day’s duration.
2	2014	Burkhart S. An evaluation of the nutrition support provided to athletes at a major international competition. University of the Sunshine Coast, Queensland. 2014.	To evaluate the nutrition support (the menu, nutrition kiosk and POC labels) provided to athletes at a major international competition (The Delhi 2010 Commonwealth Games), to investigate the role of the dietitian in providing these services, and to identify if these services are appropriate for the diversity of athletes present at this event	Dehli 2010, Commonwealth Games	Post	Dissertation (primary research)	Survey instrument (n=351) was used to determine athletes' opinion of the menu, nutrition kiosk, the dietitic services and the POC labels. Additionally, dietitians kept records of enquiries & consultations at the nutrition kiosk on predesigned standard forms.	Australia	Findings of dining hall survey on the menu, the nutrition kiosk with consultations from dietitians, the POC labels and appropriateness of services for diverse athlete population	Total: 527, 227 meals. Hot food stations: African, Asian, Indian, Western & Vegetarian plus a salad and a bread station. 6 day rotational menu			Delaware North Companies in conjunction with TajSATS. Caterers responsible for designing POC labels, which were reviewed by sports dietitians		Results of dining hall questionnaire: Menu overall successful with freshness, presentation, menu variety, temperature, taste, portion size, availability of culturally acceptable items rated highly. Athletes from Western regions & those competing in power/sprint sports more critical of menu. Requests for culturally suitable items, sports foods & snack items from some athletes (requests: McDonalds,…		Feedback from dietitians: Menu qualities (e.g. variety, taste, temperature) rated highly at the events for which an evaluation is available, however greater focus needed on providing specific staple items to meet cultural requirements, particularly for athletes from Africa, the Caribbean, and South-East Asia and the Pacific Islands; larger variety of sports foods (e.g. energy bars and recovery fo…	It was important/very important to athletes to provide Point of Choice (POC) labels with 59% rating the POC labels as useful/very useful. However, only 14% of athletes reported using the POC labels all of the time (athletes from Africa, India & Sri Lanka reported more frequent use). Nutrition kiosk staffed by 5 dietitians & 1 research assistant for quality assurance of all dishes to check the POC…	Main dining hall: 24hrs/day with four meal periods (breakfast, lunch, dinner & supper)

## Sheet: Media
SOURCE (113 media articles and reports)								METANARRATIVE
No.	Year	Reference	Aim/ purpose	Event	Timing	Type of evidence	Target audience	SUMMARY FOCUS	Description of meal/ menus/ food	Vision of food provision	Food safety	Catering Company Involvement	Sponsorship/ contract	Stakeholder perspective (athletes)	Athlete food intake	Stakeholder perspective (expert)	Nutrition input in food provision	Food environment	Sustainability
1	2000	Jacobs Media Group. Feeding the flame. The Caterer. January 1, 2000. London, UK. Accessed July 1, 2021. https://www.thecaterer.com/archive/feeding-the-flame	Overview of the planning of the catering for the Games	Sydney, 2000 Olympic Games	Pre	Blog	Foodservice Industry	Description of food provision with a focus on meal quantities, catering staff and the food environment	12 million meals for 15,300 athletes & team officials. Can produce 60,000 meals per day including peaks of 6,000 an hour. Spotless highlights in developing the menu it "will draw on its own experience as caterer at the Australian Institute of Sport" "The menus will be influenced by Aramark, which has developed a "world menu" system that includes 550 recipes. "As the local partner, we will attempt…	"Our objective is to provide the highest standard of food quality, service and hospitality andshowcase Australia's richly diverse cuisine," says Allan Whitehouse, operations planning manager for Socog.	"Staff training will include Olympic awareness sessions, venue familiarisation and courses such as health and safety, food handling and responsible service of alcohol."	Total for 40 venues: 17,000 catering staff. The Olympic Village, where the athletes are based, is being served by Spotless Services, a master caterer for several venues, which is in a joint venture with Aramark for the village. The PKL Group, based in the UK , has been commissioned to build the world's largest temporary kitchen for the Olympic Village. The kitchen will be the size of a football p…				"The local Australian market will be unable to supply the volume of food and equipment required, and we expect that Socog and the master caterers will increasingly need to source supplies offshore as games time approaches," says Peter Bradfield, executive director of the Sydney Olympic UK Business Task Force.	Nutrition advice available in dining halls "We are looking at computer programs to advise athletes on nutrition," adds Cameron O'Reilly, Spotless Services' general manager for Olympic planning and communication." "Spotless Services is working with the University of Sydney Nutrition Science Department and the New South Wales Institute of Sport on nutrition issues and will draw on its own experienc…	Main dining room: 24-hour service using about 20 hot food service points with between five and 10 bains-maries each, as well as five cold stations. 4,900 seat dinning hall and a casual dining room of 800 Meals will mainly be self-service "Some dishes will be cooked in front of the athletes, but with such large numbers the emphasis is on quick movement through the serving area."
2	2000	De Boni D. Olympic task awaits Kiwi catering team. NZ Herald. August 8, 2000. New Zealand. Accessed July 1, 2021. https://www.nzherald.co.nz/business/olympic-task-awaits-kiwi-catering-team/GNXNYUBJ6XA7YW36TQLPORRPH4/	Summary of the food provision at the Games by Spotless Catering in particular the focus of the NZ catering staff involved.	Sydney, 2000 Olympic Games	Pre	Online newspaper	Foodservice Industry	Description of food provision and catering by with a focus on the NZ staff and their perspectives of the opportunity to be part of the catering team and the scale of the games.	60,000 daily meals served. 170 items on the daily menu. 96,000 pieces of fruit, 3114kg of vegetables and 4000kg of meat each day.			Spotless Services, owned by listed Australian company Spotless Group, won the estimated $A60 million contract to service the Olympic Village with US partner firm Aramark last year. Spotless has 2724 staff on hand at the Olympics, and chose the 35 New Zealanders on the basis of speed and skill, according to regional manager Jane Donachy. "It's a great opportunity to be part of a project on this sc…						"[It will be] the largest temporary dining facility in the world, seating close to 6000, and a 24-hour operation"
3	2001	Phillips V. 2002 Olympics: Feeding frenzy. Deseret News. April 3, 2001. USA. Accessed July 28, 2021. https://www.deseret.com/2001/4/3/19578559/2002-olympics-feeding-frenzy	Summary of the entire food service at the games, drawing on interviews with reprsentatives from the caterer.	Salt Lake, 2002 Winter Olympic Games	Pre	Blog	Foodservice Industry	Description of food provision and catering for athletes at OG with a focus on the scale of the event and the large number of chefs volunteering	To provide more than 2.2 million meals. 135,000 meals per day. 10-day menu cycle , "with an emphasis on cultural diversity"			"Clearly this is a bigger job than, say, planning your average family reunion. But Don Pritchard, SLOC's director of food services, has help. The official catering services supplier for the 2002 Games is Compass, a food-service provider from the UK with North American headquarters in Charlotte, N.C. About 60 ofthe country's top chefs will volunteer in the kitchens — something that's never been do…	McDonalds is a sponsor with a shop in the village. Coca-cola is a sponsor . Sesame-glazed walnuts from Diamond of California, as well as products from Brown-Forman (Korbel Champagne and Fetzer Wine), the Kellogg Co., PowerBar and Smith's Dairy					Olympic Village at the University of Utah, open 18 hours a day. Also, s temporary facility planned to seat 650, which will be open 24 hours a day "Whenever possible, hot-meal service will be provided at the venues" "Offering a cafe service, and we want to have interactive buffets, with chefs behind the line making waffles, tossing pasta and carving pork and beef. These will be supplemented by box…
4	2002	Chaudhary V. Village people work to hit their own gold standard. The Guardian. July 27, 2002. Australia. Accessed July 28, 2021. https:// www.theguardian.com/sport/2002/jul/26/commonwealthgames2002.commonwealthgames7	To highlight the enormity of the task of hosting the CG and how a small town has risen to the task	Manchester, 2002 Commonwealth Games	During	Online newspaper	Foodservice Industry	Brief description of food provision with a focus on quantities of raw products and food environment	4,800 athletes. 90,000 eggs, 20,000 litres of milk, 300,000 pieces of fruit and 8,000kg of pasta.	Philip Pope, spokesman for the British Olympic Association, said: "We can use Manchester to show the world that Britain can run a large, multi-sports event. "It's very important to get the athletes' village right because this is often how athletes and sports adminstrators judge how well a games have been run."								The main dining hall is 4,275 square meters.
5	2003	Kollias - Kathimerini F. Athens 2004 gearing up for the biggest Greek catering project. Kathimerini. April 10, 2003. Greece. Accessed July 1, 2021. https: // www.ekathimerini.com/economy/13470/athens-2004-gearing-up-for-biggest-greek-catering-project/	To provide details on catering and staffing needs for the Athens OG	Athens, 2004 Olympic Games	Pre	Online newspaper	Foodservice Industry	Description of catering services for athletes at OG with a focus on catering companies, budgets and meal quantities	11.5 million meals. 50,000 meals daily, or 100 tons of food; estimated at 54 tons daily food waste			The catering contract is worth 60 million euros. US-based Aramark and Daskalantonakis hotel group will be the lead caterers with smaller local catering companies assisting. 250 chefs, as many assistants, and about 2,000 other staff.						3 restaurants. The biggest will have a capacity of 6,500 people
6	2004	Kochilas D. It takes tons of food to feed a village. The New York Times. August 29, 2004. New York, USA. Accessed July 28, 2021. https://www.nytimes.com/2004/08/29/sports/olympics/it-takes-tons-of-food-to-feed-a-village.html	Summary of the food service at the games	Athens, 2004 Olympic Games	Post	Online newspaper	Foodservice Industry	Description of food provision and catering for athletes at OG with a focus on Greek cuisine	60 000 dishes/day. Three main categories of foods: Greek and Mediterranean, Asian and international. Raw ingredients: 225,000 pounds of seafood, 119,610 pounds of beef, 71,920 pounds of lamb, 4,706 pounds of garlic, 2,697 gallons of olive oil, 19,547 pounds of olives, 75,856 pounds of salad greens and 176,334 pounds of potatoes. The menu, which was repeated in eight-day cycles, consisted of a tot…	"It was like a command from Zeus," Tsingas said. "The Athens Organizing Committee wanted Greek food to get major play."		Catering for the Olympic Village was handled by Philadelphia-based Aramark Corporation in a joint venture with N. Daskalantonakis Group, one of the largest hotel and food-service companies in Greece; 700 chefs and cooks; Costas Tsingas: executive chef in charge of Greek food at the village. "We're talking about massive food production, but for immediate consumption," Tsingas said. "In Athens, 90 …						Dining room is the size of three football fields with 6,000 seats
7	2006	PKL Holdings PLC. Contract for Doha Asian Games. Investegate. April 11, 2006. UK. Accessed April 26, 2022. https://www.investegate.co.uk/pkl-holdings-plc--pkl-/rns/re-contract/200604110700403385B/	To announce that PKL Group has been awarded the contract for supply, installation and maintenance of the catering equipment for the Athletes' Village dining facility.	Doha Asian Games, 2006	Pre	Press release	Share market investors	Description of catering services for athletes at the Doha Asian Games with a focus on dining facilities	10,000 athletes & officials. 60,000 meals per day.			PKL Holdings. Paul Rogers, Chief Executive of PKL, commented: 'It is without doubt that our reputation as a successful and world class supplier of such facilities to previous Olympics and Commonwealth Games was a major factor in winning this business. Athletes need to achieve peak performance during the Games and we are delighted to be playing an important role in keeping them well fed. 6,000 sta…						24 hours a day. Overall size of the kitchen and dining facility is 11,000 square metres.
8	2007	Invitrogen awarded food safety contract at 2008 Summer Olympic Games. Chemical Business Newsbase. August 29, 2007. Cambridge, UK. Accessed June 15, 2022. https://www.proquest.com/trade-journals/invitrogen-awarded-food-safety-contract-at-2008/docview/227957443/se-2?accountid=28745.	To report that Invitrogen Corporation was awarded a contract for food safety ahead of the 2008 Beijing Olympic Games.	Beijing, 2008 Olympic Games	Pre	Press release	Government Bodies	Food safety testing kits for detecting E.coli in food			Invitrogen Corporation was awarded a contract to provide kits for detecting possible E. coli O157 contamination in food at the 2008 Summer Olympic Games in Beijing, China. This contract represents the second time Invitrogen products have been selected for food and environmental safety testing in the Olympic Games. Invitrogen’s PathAlert™ was selected to monitor Yersinia pestis, the causative agen…
9	2007	The Beijing Organizing Committee for the Games of the XXIX Olympiad. BOCOG picks Master Caterer for the Beijing 2008 Olympic and Paralympic Games. Beijing 2008 Olympic Games - Games of the XXIX Olympiad website. May 18, 2007. Beijing, China. Accessed August 15, 2021. https://wayback.archive-it.org/1100/20080907011743/http:/en.beijing2008.cn/05/94/article214079405.shtml	Press release to announce Aramark and McDonalds providing catering services.	Beijing, 2008 Olympic Games	Pre	Blog	Olympic teams	Description of food provision and catering for OG and PG with a focus on caterer and sponsor profiles				BOCOG signed the Catering Services Agreement with ARAMARK Corporation and Beijing Tourism Group Co., Ltd "ARAMARK is a world leader in providing professional services. In China, ARAMARK has approximately 10,000 employees in more than 15 cities"	McDonald's - top sponsor (6th year) and the Official restaurant (7th year) for athletes, coaches, officials, media and visitors. Catering services to athletes, coaches, officials, media and spectators in the Olympic Village, the Main Press Center (MPC) and the Olympic Green Common Domain.
10	2008	Voice of America. China pledges safe Olympic food supply. Voice of America News. November 1, 2009. Washington, USA. Accessed June 15, 2022. https://www.voanews.com/a/a-13-2008-02-21-voa13/401617.html	Reporting on China’s response to international concerns over food contamination ahead of the 2008 Beijing Olympic Games, and the US’ plans to source 11,000kg of their own meat for consumption by American athletes at the Games.	Beijing, 2008 Olympic Games	Pre	Online newspaper	Olympics teams	Food safety concerns by US team described and their plan to supply own meat to the US team. Food safety plans described by BOC in response to this decision.			US OC concerned with food safety is shipping its own meat (beef, chicken and pork) to China to serve to US team. Authorities in Beijing say it is “regrettable’US team supplying own food, as BOC have prepared well to ensure they can track food from farm for human consumption", "using an elaborate Internet-based supervision system that provides detailed information of food products at every step of…
11	2008	Voice of America. Fast food for fast Olympic athletes. Voice of America News. August 17, 2008. Washington, USA. Accessed June 15, 2022. https://www.proquest.com/reports/fast-food-olympic-athletes/docview/190526484/se-2?accountid=28745.	To discuss athlete food choice, particularly in relation to fast food and the 2008 Beijing Olympic Games	Beijing, 2008 Olympic Games	Post	Online newspaper	Athletes	Athlete's perspectives on eating at McDonalds during the Games - who are a major sponsor of the Games and food provider in the village.					McDonald's are a major sponsor "the mega-fast food chain opened its largest restaurant in the world in the northern end of the Olympic Green, the main venue complex, as the Games began."	Usuain Bolt - "I woke up around 11-o'clock. And sat around and watched some TV. Then I had lunch. I had some [McDonald's chicken] nuggets. And then I pretty much went back to my room, slept again for like two more hours, and went back and got some nuggets," he said. "Then I came to the track." American Swimmer Ryan Lochte - "Nutrition is probably the last thing I worry about," said Lochte. "Um, i…
12	2008	United States Olympic Committee. From big beds to duck, with loving care. Team USA. August 11, 2008. Alberta Lea, USA. Accessed April 15, 2022. https://wayback.archive-it.org/5712/20120906164415/https:/www.teamusa.org/News/2008/August/11/From-Big-Beds-to-Duck-With-Loving-Care.aspx	To provide insight into the catering requirements for the Beijing OG	Beijing, 2008 Olympic Games	Pre	Blog	Olympic teams	Description of food provisions for athletes at the OG with a focus on meal quantities, the catering company and the food environment	22,000- 25,000 meals/day. 1,000 menu items. "Your biggest fear is running out of a particular item. You don't want to produce too much or too little. It's a fine line." Orders: 50-60 tons of food every day, one million apples over the next two weeks, 2 million slices of bread, 2,000 tons of meat and seafood, 2 million bottles of water. "For people with special dietary needs, we handle every speci…		"We prepare salads like in any other country, and every salad item is washed with filtered water. I assure you the food is extremely safe." said Catherine Toolan, executive director of the Olympic services catering project for Aramark	Catering company: Aramark. 5 dining halls operated by Aramark require 7,500 employees. Main dining hall: 2,300 employees and 1,000 chefs.						24 hours a day dining hall. Seating capacity: 5,048. Five dining facilities. "You'd be surprised how many are in here at 3 a.m.," said Catherine Toolan, executive director of the Olympic services catering project for Aramark. "Everyone is on a different schedule."
13	2008	Associated Press. Team USA supplying its own food for Summer Games. ESPN. February 21, 2008. USA. Accessed July 28, 2021. https://tv5.espn.com/olympics/news/story?id=3256375	To explore Team USA's independent food provision & food safety concerns	Beijing, 2008 Olympic Games	Pre	Blog	Foodservice Industry	Description of food provision with a focus on food safety			Recent incidents of tainted products and reports of the heavy use of drugs and insecticides in food production in China. "Tang Yunhua, a spokeswoman for the Beijing Municipal Office for Food Safety, [...] plans for extensive monitoring from the pasture to the plate -- using bar codes, satellite tracking devices and labor-intensive operations -- for food served at the Olympic Village." "We can gua…	"The USOC is planning to transport tons of meat and other foods to a training camp at Beijing Normal University. The 600-plus American athletes are expected to eat their daily meals at the Athletes Village, USOC spokesman Darryl Seibel said. But the U.S. delegation also includes an additional 400-plus personnel -- support coaches, trainers, etc. -- who are not eligible for food service at the vil…
14	2008	Xinhua News Agency. Olympians banned from bringing food into Village. China Information Centre. February 21, 2008. Beijing, China. Accessed July 1, 2021. www.china.org.cn/english/olympic/243453.htm	To provide insight into food safety plans	Beijing, 2008 Olympic Games	Pre	Blog	Olympics teams	Exploration of food safety issues with a focus on Team USA's independent catering and food safety control mechanisms	Great variety of food to meet everybody's needs. "We have been doing our utmost to take the customs and tastes of all competing athletes into consideration in supply of raw materials," said Tang Yunhua, spokeswoman of the Municipal Office for Food Safety.		"Beijing has established a comprehensive food safety control mechanism that covers the whole process from production to the table so we can make sure Olympic food is entirely safe," said Tang Yunhua, spokeswoman of the Municipal Office for Food Safety. "Foreign athletes will be prohibited from taking their own food into the Beijing Olympic Village in order to ensure food security", Olympic offici…	"We have made a thorough preparation for the Games, hoping that all the athletes from the world over could be happy together during the Beijing Olympic Games. I will feel sorry if the American delegation is not part of the party," said Kang Yi, catering chief of the Beijing Olympics organizing committee
15	2008	Bristow M. China takes no chance on Olympic food. BBC News/ Asia-Pacific. February 18, 2008. Beijing, China. Accessed April 15,2022. https://wayback.archive-it.org/1030/20080307002922/http:/news.bbc.co.uk/2/low/asia-pacific/7245652.stm	To provide an example of how one supplier of vegetables for the Beijing Olympics is taking food safety precautions and to discuss the concerns people are expressing about food safety for athletes at the games	Beijing, 2008 Olympic Games	Pre	Online newspaper	General Population	Description of food supply and food safety measures			Food supplier: "It is a model farm that uses few chemicals, has on-site product testing and employs an electronic tagging system to track its vegetables." "At a time when the world is increasing concerned about Chinese products, the last thing the country wants is an Olympic food poisoning scandal". "I worry about things I can't control, like the weather. I also worry that the products I use regu…	Team Australia is bringing some of their own food due to food safety concerns	Australian athletes told to only to drink water supplied by Olympic sponsor Coca-Cola.			"I think this is the number one issue [Chinese produce food safety concerns] facing our (Olympic) teams," said Mike Tancred, media director for the Australian Olympic Committee. "In order to prevent any food-related problems during the event, the Australians have advised their athletes what to eat, and what not to eat." "We have recommended they do not purchase food from street vendors outside th…
16	2009	Sherwood B. Fast food link with Olympics. Financial Times. August 11, 2009. London, UK Accessed June 15, 2021. https://www.proquest.com/trade-journals/fast-food-link-with-olympics/docview/229203484/se-2?accountid=28745.	To share a variety of opinions on talk of McDonalds becoming the official branded food outlet of the 2012 London Games.	London, 2012 Olympic Games	Pre	Online newspaper	Foodservice Industry	Stakeholder perspectives on the issue of sponsorship of McDonalds in relation to major food suppliers at the Games - OC perspective, plus a health organisation perspective and a politician's perspective (wanting local business to have had the opportunity)					"The fast food chain McDonald’s is in communication to become the official branded food outlet at the 2012 London Olympics. This has sparked criticism from health and environmental campaigners." "Proud to be a main sponsor of the London 2012 Olympic Games. Our sponsorship programme is still being developed and no final decisions have been made for London 2012 yet.”			The 2012 London Olympic Committee said a wide range of other foods would be available to reflect the diversity of cultures attending the event. Betty McBride, director of policy, British Heart Foundation – “If McDonald’s gets this gold medal status, just when the rest of the country is waking up to the obesity timebomb, it doesn’t feel right. What is clearly driving this is money rather than heal…
17	2009	International Olympic Committee. 2009 SU Update: Catering in the Universiade Village. International University Sports Federation (FISU) website. May 18, 2009. Belgrade, Serbia. Accessed July 28, 2021. https://www.fisu.net/news/summer-fisu-world-university-games/2009-su-update-catering-in-the-universiade-village	Media release from FISU about menu sampling in the Belgrade Universiade village and to provide a brief overview of the planned catering provisions	2009 Belgrade Summer Universiade Games	Pre	Blog	General Population	Description of food provision and menu sampling for the 2009 Belgrade Summer Universiade Games	"The biggest restaurant in the Balkans […] will be serving 45,000 meals from four cuisines (national, vegetarian, halal and oriental) every day during the Games."			Meals to be prepared by Holiday Inn Hotel, Del Aero Commercial Catering and associates and Belgrade Bakery "Klas".				"The president of the Volleyball Association of Serbia, Aleksandar Boricic, was delighted to witness the preparation of foods of different nuritive values and tastes."As far as food is concerned, I am sure that not only volleyball players, but all other atheletes, will be satisfied. If one contrasts quantity versus quality, which we saw today, I can only say that the OC has done a very important …		Seating capacity of over 1,500 per day at the biggest restaurant in the Balkans
18	2009	Doha 2006 Asian Games Athletes Village and Media Press Centre dining facilities. PKL Blog. August 7, 2009. Accessed July 28, 2021. http://foodservice-news.blogspot.com/2009/08/doha-2006-asian-games-athletes-village.html	Mostly to promote the company who supplied all of the foodservice equipment.	2006 Asian Games (XV Asiad), Doha	Post	Blog	Foodservice Industry	Made one mention of the athlete dining hall seating capacity	60,000 meals per day.									Athletes' Village dining facility included seating for nearly 5,000 diners. Open 24 hours/day.
19	2010	O'Regan S. Food safety for 2010 Olympic athletes goes high-tech. Canada AM - CTV Television. Janurary 7, 2010. Toronto, Canada. Accessed June 15, 2022. https://www.proquest.com/other-sources/food-safety-2010-olympic-athletes-goes-high-tech/docview/190382784/se-2?accountid=28745.	To advertise the technology of a company, Thermor, which is being used to ensure food safety at the 2010 Vancouver Winter Olympics in Athletes' Villages.	Vancouver, 2010 Winter Olympic Games	Pre	Online newspaper	Government Bodies	Food safety strategy using technology to measure temperatures of hot and cold food holding equipment			For athletes at the 2010 Olympic games food safety is paramount. The people preparing meals in the Vancouver and Whistler Athletes' Villages are using monitors developed by the company Thermor to help prevent listeria, salmonella and E. Coli. The technology works by transmitting information about temperature.
20	2010	Canadian Broadcasting Corporation. Feeding the Olympic flocks. The National - CBC Television. February 4, 2010. Toronto, Canada. Accessed on June 10, 2022. https://www.proquest.com/other-sources/feeding-olympic-flocks/docview/190659935/se-2?accountid=28745.	To discuss food provision considrations for the 2010 Vancouver Olympic Games	Vancouver, 2010 Winter Olympic Games	Pre	Online newspaper	Foodservice Industry	Stakeholder perspective - from OG and caterer on meeting the needs of athletes from different cultures and difficulties for caterers if no experience of the culture.	There will be five million meals served during the Games. "The menus will have a definite West Coast feel"							“If we have to serve five different types of rice on the same menu, then so be it. And that's exactly what we've done.” [NEJAT SARP - OLYMPIC ORGANIZING COMMITTEE] CHRIS BROWN (REPORTER): “Her [Debra Lykkemark’s] most challenging assignment is catering for the large Russian delegation that's come to showcase their own Winter Olympics four years from now.” DEBRA LYKKEMARK (PEAK OF CATERING): “Peop…		Athletes will eat at a cafeteria in the Athletes’ Village.
21	2010	Wade M, O'Connor C and Delhi. Holy cow, no beef in Delhi for Commonwealth Games. The Sydney Morning Herald. July 24, 2010. Sydney, Australia. Accessed July 28, 2021. https://www.smh.com.au/world/holy-cow-no-beef-in-delhi-for-commonwealth-games-20100724-10p4m.html	To issue a clarificiation on the menu of the Dehli Commonwealth Games stating that no beef will be served	Dehli, 2010 Commonwealth Games	Pre	Blog	Foodservice Industry	Exploration of the religious and cultural reasons for the ban of beef at the Dehli Commonwealth games	No beef will be served during the event due to the Hindu belief that the cow is sacred			'The athletes' village catering contract is held by an Australian company who also catered the Melbourne Games in 2006, so the food should be of the highest quality,'' Australian Commonwealth Games Association chief Perry Crosswhite said.		Swimmer Eamon Sullivan does not believe the ban will make much difference to his diet. ''I eat it [beef] from day to day, but when you are in someone else's country, you have to respect their beliefs and laws,'' he said.		Swimming Australia dietitian Greg Shaw said there were plenty of other sources for iron and protein that could be used to supplement athletes' diets. ''At the London 2012 Olympics, Muslim competitors will have Ramadan, during which they won't eat. So if they can deal with that, then we can deal with no beef,'' he said.
22	2010	Bramen L. Olympic feats of food. Smithsonian Magazine. February 17, 2010. USA. Accessed July 28, 2021. https://www.smithsonianmag.com/arts-culture/olympic-feats-of-food-80401508/	Brief overview of differing opinions on McDonald's as major foodservice provider	Vancouver, 2010 Winter Olympic Games	During	Blog	Foodservice Industry	Description of food provision by mega foodservice providers for the Vancouver 2010 Winter OG	"The cafeterias also include a First Nations station, where diners can try Canadian dishes such as bannock (fry bread), venison chili and Pacific salmon."			Sodexo	McDonalds	Alexei Morozov, complained that the food at the Olympic Village was "tasteless, non-caloric. I tried spaghetti – it was impossibly to eat it. Me and other guys had to go to McDonalds and eat hamburgers."		"Others criticize the presence of McDonald's, with its reputation for a menu high in fat and sodium and low on nutrients and whole grains, as a poor choice for feeding elite athletes. But, as nutrition consultant Nanci Guest told the Vancouver weekly, host cities have no choice over the fast food giant's inclusion, since the company is a major sponsor of the games and has had a presence at the Ol…
23	2010	Bains C. Vancouver's multicultural cuisine awaits Olympic athletes. The Canadian Press. February 1, 2010. Canada. Accessed August 15, 2021. https://wayback.archive-it.org/5852/20100225031035/http:/www.ctvolympics.ca/health/news/newsid=29003.html	Provide an overview of the array of menu, particularly the multicultural dishes available to athletes	Vancouver, 2010 Winter Olympic Games	Pre	Online newspaper	Olympic teams	Description of the multicultural dishes - but there is also a statement about food safety monitoring procedures in the village and perspectives from two dietitians about the range of multicultural foods available for athletes and athlete food intake during the Games. Also a brief overview of the approval process for the menu.	Providing an array of ethnic food. 10,000 meals per day to be served. Made-to-order meals will be available - rice will be prepared to specifications depending on the athlete's cultural expectations. "the Japanese will want their rice steamed, the Chinese will go for fried rice, the Koreans will like it spicy and Middle Eastern athletes will prefer their grains even spicier, with olive oil, and o…		Food stored at the Athletes' Villages will be protected from spoilage by a remote temperature-monitoring system pioneered by NASA to keep astronauts' food safe in space. "a main receiver and a series of wireless thermometers will be installed inside all fridges and freezers." "We've created a better mousetrap so people know when foods are in the danger zone when it comes to the temperatures they …				Dana Lis, a dietician who has provided nutrition information to the freestyle ski team, said the athletes typically consume between 2,000 to 4,000 calories a day, depending on their gender and size. Those who are vegan stick to lots of beans and lentils mixed with grains for protein and ensure almond and soy milk are fortified with calcium and vitamin D.	Dana Lis, a dietician - " think it's great,'' she said of the mix of cuisine that will be offered at the Games. "It helps all the athletes stick to their normal eating routine. "I think it's super important to provide what athletes are used to eating. It's a huge part of their ritual. What they know fuels them, optimally, for probably the most important race of their life.'' Jennifer Gibson, Diet…	"The menus were then sent to the Lausanne, Switzerland-based International Olympic Committee for approval by its nutritionists before being passed on to nutritionists for various national Olympic committees"	24- hour dining rooms . "Dining rooms will feature crates of fruit and vegetables to give the place a look of freshness akin to Vancouver's famed Granville Island market."
24	2010	Manzoori-Stamford J. How catering is gearing up for the 2012 Olympics. The Caterer. September 22, 2010. UK. Accessed July 1, 2021. https://www.thecaterer.com/news/foodservice/how-catering-is-gearing-up-for-the-2012-olympics	Interview with the lead caterer prior to the Games	London, 2012 Olympic Games	Pre	Blog	Foodservice Industry	Description of food provision and catering for athletes at OG	14 million meals across the Games 25,000 loaves of bread, 232 tonnes of potatoes, more than 82 tonnes of seafood, 31 tonnes of poultry, more than 100 tonnes of meat, 75,000 litres of milk, 19 tonnes of eggs, 21 tonnes of cheese, more than 330 tonnes of fruit and vegetables				We went to the Speciality and Fine Food Fair at Olympia for a "meet the buyer" day with 16 small, regional producers from the UK.
25	2010	Xinhua. Guangzhou pledges for quality catering services to Asiad participants. People's Daily Online. June 3, 2010. China. Accessed July 28, 2021. en.people.cn/90001/90779/90867/7010993.html	To provide an overview of food provision at the Games based on a press release from the Guangzhou Asian Games Organizing Committee (GAGOC)	2010 Asian Games (XVI Asiad), Guangzhou	Pre	Online newspaper	General Population	CAGOC (stakeholder) perspectives showcasing food to be on offer, with a particular focus on the provision of Halal foods	More than 30% of food will be Halal.			"Games organizers have made significant efforts in studying characteristics of halal catering, including the supply of raw materials, design of menus, division of food service areas, renovation of halal kitchens and training of halal food service staff, GAGOC said."				"Catering services for the 16th Asian Games will focus on the requirements of specific target groups, food safety and quality of service, respecting varied and religious beliefs as well as showcasing the world-famed Cantonese cuisine of Southern China," the Guangzhou Asian Games Organizing Committee (GAGOC) said in a press release.		Five food service areas at the main cafeteria of the Athletes' Village, serving East Asian, Southeast Asian, South Asian, European and Muslim foods as well as Western "fast food" respectively.
26	2011	Staff Reporter. Toronto's 2015 Pan American Games. Guyana Chronicle. November 28, 2011. Georgetown, Guyana. Accessed July 28, 2021. https://guyanachronicle.com/2011/11/28/torontos-2015-pan-american-games/	To promote opportunities for Caribbean vendors and suppliers to be involved in the Pan American Games	Ontario, 2015 Pan American Games	Pre	Online newspaper	General Population	Promoting the business opportunities for local food suppliers with the games	"The food has to reflect a mix of various cultures."			"Large companies likely to win the bid to manage the provision of meals will sub contract to various suppliers. Caribbean restaurant and food producers should watch for such opportunities. Food suppliers will have to have the capacity to meet the demands for quantity, quality and stringent food safety standards.
27	2012	Hamzelou J. Olympic extremes. New Scientist. July 21, 2021;215(2874). USA. Accessed August 24, 2021. https://web-p-ebscohost-com.ezproxy.usc.edu.au/ehost/detail/detail?vid=6&sid=97e5474b-37b2-465e-9f91-83b8da5a5b4f%40redis&bdata=JnNpdGU9ZWhvc3QtbGl2ZQ%3d%3d#AN=78053927&db=aph	To provide an overview of the evolution of food provisions at the OG	Sydney, 2000 Olympic Games	Post	Online newspaper	General Population	Description of food provisions at the OG over time with a focus on types of meals provided, expert opinion of those meals and introduction of science-based recommendations over time	"1896 Athens, Greece: race morning, marathon runners were offered: Breakfast: eggs, cheese, olives Drink: red wine Snack: oranges" "1932 Los Angeles, California: Breakfast: sausages, eggs, waffles, cheese, fruit Lunch and dinner: beef, fish, vegetables" "1972 Munich, Germany: The menu designed with science in mind. Breakfast: fruit, cereal, meat Lunch and dinner: meat, rice or pasta, vegetables. …		Strychnine is now forbidden under anti-doping rules			"In the run up to the [Sydney 2000] games, asked participating athletes what they actually wanted to eat. The answer was low-fat, carbohydrate-rich foods, along with steamed vegetables and dairy products."	"1904 St Louis, Missouri: _x000D_Keen to avoid water from the local well, Thomas Hicks, who won the men's marathon, swore by this reviving cocktail: _x000D_brandy_x000D_, egg white, _x000D_strychnine"	"1896 Athens, Greece: While a high-protein diet is still recommended for sportspeople looking to boost their muscle, wine, unsurprisingly, has no benefits at all. Water was notavailable to runners during the race, but oranges were. They acted as the first version of a sports drink, says Pelly. "It was the first time carbohydrateswere introduced into athletes' diets, which would have been importan…	"[About Sydney 2000] The team used their [athletes'] feedback to put together a menu, which was then assessed by the Australian Institutes of Sport." "At subsequent games [after Sydney 2000], dieticians have become more involved in the provision of food in Olympic villages. They have also promoted food labelling; athletes in London will know exactly how much protein, carbohydrate and fat they are…
28	2012	McDonald's Corporation. McDonald's marks one month out from the London 2012 Olympic Games with sneak preview of flagship restaurant in the Olympic Park: most diverse menu in McDonald's Olympic history revealed. GlobeNewswire. June 25, 2012. Accessed September 25, 2020. https://www.globenewswire.com/fr/news-release/2012/06/25/1103961/0/en/McDonald-s-Marks-One-Month-Out-From-the-London-2012-Olympic…	To provide a sneak preview into the McDonald’s flagsip restaurant in the Olympic Park of the 2012 London Olympic and Paralympic Games.	London, 2012 Olympic Games	Pre	Press release	General Population	Involvement of major sponsor McDonalds and its food provision operations during the Game, plus one mention of the vision of the games as the "most sustainable games ever"		The most sustainable games ever			McDonald’s Europe will feature the most expansive McDonald’s menu of any Olympic Games, offering more choice than any previous menu to hundreds of thousands of athletes, officials, spectators, Olympic workforce and media from around the world. The Flagship restaurant, staffed with 500 employees, is equipped to handle large crowd with seating of 1500, including 70 seats on a second floor balcony w…
29	2012	Smithers R. Olympics attacked for fast food and fizzy drink links. The Guardian. July 26, 2012. Australia. Accessed August 20, 2020. https://www.theguardian.com/lifeandstyle/2012/jul/26/olympics-attacked-fast-food-fizzy-drink-links	To share multiple perspectives including The Children’s Food Compaign (CFC), Coca-Cola and McDonald’s perspective on the sponsorship of Olympic Games by Coca-Cola, McDonald’s and Cadbury.	London, 2012 Olympic Games	Pre	Online newspaper	General Population	Exploration of stakeholder perspectives on sponsorship and catering of the OG by Coca-Cola, McDonald's and Cadbury					MacDonald’s, Coca-Cola and Cadbury are major sponsors of the 2012 London Olympic games. McDonald’s largest restaurant in the world is in the Olympic Park. Coca-Cola is expected to serve 23m soft drinks at the games due to is near-monopoly at Olympic venues.			"The Children's Food Campaign (CFC) says that major sponsors Coca-Cola, McDonald's and Cadbury are given an unrivalled platform to promote their unhealthy brands and products." "The CFC is called for the IOC to help tackle the rising obesity levels by setting conditions on promoting healthy eating in their sponsorship deals and for junk food brands to be excluded." Ian Barber, the director of com…
30	2012	Finkel J. Feeding the London Olympic Village: What do Olympic athletes eat? Men's Journal. 2012. USA. Accessed July 28, 2021. https://www.mensjournal.com/sports/feeding-london-olympic-village-what-do-olympic-athletes-eat/	Summary on the quantity of food ordered for the OG	London, 2012 Olympic Games	Pre	Blog	Foodservice Industry	Description of food provision with a focus on type and quantity of food ordered for the London OG	25,000 loaves of bread, 232 tons of potatoes, 100 tons of beef, 21 tons of cheese, 31 tons of poultry and 82 tons of seafood. 330 tons for fruit and vegetables, 75,000 litres of milk				"While Gatorade or Coke sponsors many atheletes, it seems that after water, milk is the Village's most popular drink"		"High-octane Olympic atheletes, like swimmers and water polo players, consume a near-superhuman diet of 5,000 plus calories per day."
31	2012	Footprint. Olympic effort for fish. Footprint. July 30, 2012. UK. Accessed July 28, 2021. https://www.foodservicefootprint.com/olympic-effort-for-fish/	Brief summary of London 2012 OG's sustainable fish policy	London, 2012 Olympic Games	Post	Blog	General Population	Description of food provision at the London OG with a focus on sustainable practices	"Sustainable fish and chips will also be a top feature of the London 2012 Olympic Games"							Jon Walker, coordinator of the Sustainable Fish City campaign said: "Inspiring events such as the Olympic and Paralympic Games play a hugely influential role in proving what can be done, and on an international stage. We commend London 2012 for using their buying power to help secure a sustainable future for fish, marine environments and good fishing livelihoods for years to come."			London's 2012 OG made a commitment to be "the greenest Games yet." "The [hosting] bid document included a commitment to adopting a sustainable food policy - the first of its kind for a major international sporting event." This resulted in the 'London 2012 Food vision' with a focus on meat and dairy standards of production, free range eggs and Fairtrade bananas, tea, coffee and sugar and free drin…
32	2012	Fryer T. Catering for the Olympic clean-up. London Olympics: Cleaning and catering challenges. FMLink. 2012. New Jersey, USA. Accessed July 1, 2021. https://www.fmlink.com/articles/catering-for-the-olympic-clean-up/	Overview of complexity of catering, cleaning and waste management for the London OG	London, 2012 Olympic Games	Pre	Blog - Magazine	Foodservice Industry	Exploration of catering challenges, sustainability plans, and collaboration of catering, cleaning and waste management disciplines at the London OG	14 million meals in 6 weeks			500 Volunteers, 140 LOCOG Staff and 22,000 contractors Matthews (Head of Catering, Cleaning and Waste) says "That's why we have 11 what we call Tier One caterers doing different venues, different packages. They then in some instances have sub-contracted to smaller caterers to do some parts of that because we do have a number of different client groups that they need to cater for." "For example we…	"McDonald's does not count as one of those catering contractors" "However, the company [McDonald's] is one of the longest serving sponsors of the Olympics and will have four restaurants across the Park - one in the athletes village, one in the press and broadcast centre and two in the Olympic Park itself" Other sponsor: Coca-Cola						"One of the features of Matthews' [Head of Catering, Cleaning and Waste] portfolio was to provide a turnkey solution to catering and waste provision with a target of ‘zero to landfill’ and composting or recycling rates of 70%" "All our food packaging is biodegradable and is marked with different colours" Three waste streams - compostable, recyclable and general waste each also colour-coded with c…
33	2012	Ridley L. Event's Olympic countdown: catering. Campaign UK - campaignlive.com. July 25, 2012. UK. Accessed July 1, 2021. https://www.campaignlive.co.uk/article/events-olympic-countdown-catering/1142590	Summary of the catering services for the Games	London, 2012 Olympic Games	Pre	Blog	Foodservice Industry	Description of food provision at the London OG with a focus on caterers	14 million meals across 40 official Olympic locations; "The menus released for the park show that British staples like Cornish Pastries and Yorkshire pudding will be served, as well as international food like sushi and salt beef"	"Locog was the first ever Olympic organiser to release a document outlining its food ideals for the Games. It stated in its 2009 Food Vision document that it wanted catering at the Games to 'leave a positive mark' on the event industry but also improve the UK's provision of affordable and sustainable food"		10 caterers contracted "Amadeus will feed around 100,000 people per day when it caters on the north side of the park, which is home to venues like the Velodrome and Basketball Arena." "Sodexo Prestige will cater at the Olympic Park South, where the hospitality venues are based." "Smart Event Catering will cater for guests at the Olympic Hospitality Centre [...] for sponsors and their guests." "Ba…	"Eyes will be on the Olympic sponsors dubbed 'junk food giant' - McDonald's, Coca-Cola and Cadbury - to see how their financial input into the Games will affect food offering" "McDonald's has built its largest ever restaurant in the park, a pop-up building which will serve 1,200 people an hour at its busiest times"						"The catering operation could leave a huge legacy on the industry, and Locog's focus on sustainability has already boosted the UK's focus on locally sourced and eco-friendly produce"
34	2012	Booth R. Feeding the Olympics: menus to take Games visitors around the world. The Guardian. May 25, 2012. Australia. Accessed July 1, 2021. https://www.theguardian.com/sport/2012/may/25/olympics-menus-round-the-world	Overview of the planning of menus for the London OG	London, 2012 Olympic Games	Pre	Online newspaper	Foodservice Industry	Description of food provisions with a focus on variety of international cuisine on menus and menu vision	"Offering everything from goat curry to frosted cupcakes, South African barbeque to fish and chips, the spectators' menus to be unveiled next week aim to cast the London Games as a festival of food" "In an attempt to promote Britain's eclectic culinary culture alongside the dominant Olympic sponsors - McDonald's, Coca-Cola and Cadbury- the organisers are preparing to lay on meals and snacks [...]…	"While sport will take centre stage, the 'Olympic experience' that people will take away will be built from and influenced by a multitude of factors," declares the Olympic food vision document. "And one of the biggest will be food and drink."		"Out of the 205 nations sending athletes, 195 are represented in the six Olympic boroughs and that means British food is world food," said Jan Matthews, head of catering at Locog	Products from Coca-Cola, McDonald's, Cadbury and Heineken will be the only branded food and drink on sale. "To sell fish and chips, the London organising committee (Locog) had to get a special dispensation from McDonald's, the official restaurant sponsor, which is expected to provide 10% of meals served at the Games. Under its deal with the International Olympic Committee, the fast-food chain had…			"Something as influential as the Games and the exposure the food strategy attracts means there has been a big conversation around catering standards," said Kath Dalmeny, policy director at Sustain, a campaign group for better food and farming who sat on the Olympics food advisory group.		"We are trying to make it feel like a food festival and we have walked round Borough market [a London gastronomic market] several times to try and get that feel. There will be fruit barrows and stalls where you can buy different types of olives." says Jan Matthews, head of catering at Locog	Basic environmental and ethical standards have been set, but not organic produce; Athletes & media: meat reared to RSPCA-monitored welfare standards; Elsewhere: meat will be Red Tractor certified; bananas, tea, coffee, sugar and oranges: fairtrade; All shelled eggs: free range; all fish: sustainably sourced. "If you eat in a company canteen, at an event, at a museum, at a tourist attraction, ever…
35	2012	Bradley J and Buksh A. Games food 'immediately thrown away' after it is cooked. BBC. September 6, 2012. London, UK. Accessed July 1, 2021. https://www.bbc.com/news/uk-england-london-19495580	Raising of concerns about major food wastage at the London OG	London, 2012 Olympic Games	Post	Online newspaper	Foodservice Industry	Food wastage concerned raised by employees of one major caterer of the London OG and PG	Jan Matthews, the head of catering, cleaning and waste services at Locog, said: "We are actually feeding over seven tonnes of kimchi for example, we're doing over 760 tonnes of beef."			Aramark (caterer) denied the allegations. A spokesman said: "We refute any suggestion that we have improperly disposed of food. We have strong practices in place to ensure the integrity of the food procurement, food production and waste management processes." "When you're talking about tonnage, which we're talking about over this period, comparatively that's not a lot. We have a target of wastage…				Shaun McCarthy, chair of the Games' green watchdog, the Commission for a Sustainable London 2012, says he is concerned about the apparent food wastage. "We will ask Locog to investigate their own subcontractor, and then we look at what they've done to do that investigation.			The Games' environmental watchdog has launched an investigation. Employees working for catering firm Aramark told BBC London they were being ordered to throw away food meant for Olympic and Paralympic teams immediately after it was cooked. "Certainly, every single day I would be binning 20kg of prawns here, 15kg of fish fillets there, 40 kg of vegetables, 20kg of meat." says one Aramark employee
36	2012	BBC News. London 2012: Largest peace-time catering operation. BBC. May 30, 2012. London, UK. Accessed July 1, 2021. https://www.bbc.com/news/uk-18263679	Brief summary of the food provision	London, 2012 Olympic Games	Pre	Online newspaper	Foodservice Industry	Description of food provision and catering for athletes and spectators at OG with a focus on diversity of cuisine and food affordability	More than 14m meals will be served in 40 locations during London 2012; "The 15,000 athletes will be able to choose from 1,300 different dishes, and will consume a total of 1.2m meals throughout the Games." "On London 2012's busiest day, athletes will eat some 65,000 meals." "The food will reflect Britain's multicultural mix, from Italian dishes to Indian curries, and from seafood to classic dishe…		Special diets such as Halal, Kosher, low salt and allergens will all be catered for.		McDonalds	"Details of catering for the athletes come after controversy over Olympics sponsor McDonalds building its biggest restaurant on the Olympic Park - a move criticised by some, including boxer Amir Khan."				Athletes' main dining room: 5,000 seating capacity with four zones that will offer British, European, Mediterranean, African and Caribbean dishes.	"All produce has been sourced to high environmental, ethical and animal welfare standards, add Locog."
37	2012	Media Centre. Athlete's dining hall hits the spot in London. Official website of the Paralympic Movement. September 5, 2012. Accessed August 15, 2021. https://wayback.archive-it.org/5712/20120910105703/http:/www.paralympic.org/feature/athlete-s-dining-hall-hits-spot-london	Overview of food quality and choice provided at the Paralypic Games	London, 2012 Paralympic Games	During	Blog	Olympic teams	Description of food provision at London Paralypic Games with focus on diversity of cuisine and food quality	8,000 meals per day, and over 1,300 different types of dishes. 1.2 million meals across the games for athletes “They are spoilt for choice,” Adrian Mowl (head chef) said. “Everyone has an option and you see athletes trying food they wouldn’t normally.” The dining hall offers breakfast, lunch and dinner menus and is open 24 hours so that athletes never go hungry. "Chinese and British courses const…		Halal, kosher, low-salt and allergen-free food available.	"young kitchen staff, mainly based in Stratford studying at University and are using this experience as a launchpad for their careers"		Canadian wheelchair basketball player Tyler Miller is trying things he has never eaten before. “I’ve been having samosas and falafel, things I wouldn’t normally eat back home,” he said. “I have no complaints whatsoever, there is everything we need to compete food wise and also plenty of water.” Jamaica’s athletics competitor Sylvia Grant is also delighted with such a wide range of choice and that…		LOCOG’s Director of Paralympic Integration, Chris Holmes, is also a former Paralympian, is in awe of the catering facilities in the village. “The athletes are the heart of Paralympics, so the services available to them need to of the highest caliber. “Having stayed in other Paralympic Villages when I competed, the food in our village is one of the best I have ever come across.”	"Menus supply detailed nutritional information for each dish, so that athletes know exactly what they are eating."	Main dining hall to seat 5,000 people - open 24 hours ; Five different stations which include: Best of Britain, Mediterranean, Asian and Afro-Caribbean
38	2012	Olympic Council of Ireland. London Olympic Village. Olympic Federation of Ireland. January 27, 2012. Dublin, Ireland. Accessed August 15, 2021. https://wayback.archive-it.org/7227/20181201215429/http:/www.olympics.ie/news/4465-london-olympic-village.html	Overview of the set-up of the Olympic village	London, 2012 Olympic Games	Pre	Blog	Olympic teams	Description of the components of the Olympic Village that will be constructed for the London OG	"Village set to provide the largest peacetime catering operation in the world with up to 60,000 meals served daily, including 25,000 loaves of bread, 232 tonnes of potatoes, 75,000 litres of milk and more than 330 tonnes of fruit and vegetables".									24-hour main dining facility with 5,000 seats, as well the Village Plaza Café and “Grab-and-go” carts
39	2012	Sochi2014. McDonald's extends Olympic Games partnership through to 2020. Organizing Committee of the XXII Olympic Winter Games and XI Paralympic Winter Games of 2014. January 13, 2012. Sochi, Russia. Accessed August 15, 2021. https://wayback.archive-it.org/4200/20140206043708/http:/www.sochi2014.com/en/news-mcdonald-s-extends-olympic-games-partnership-through-to-2020	Press release announcing sponsorship agreement for Olympic Games.	Olympic Games - Non Specific	Pre	Press release	Olympic teams	IOC and McDonald's corporation extended its global sponsorship of the Olympic Games to 2020.					Chief Operating Officer, McDonalds states: "Feeding the athletes is a tradition we are extremely proud of, and we look forward to continuing our role in helping to make the Games possible.” Official Restaurant of the Games - "the only branded foodservice retailer to feed the athletes, coaches, media and spectators on site at the Games".
40	2013	Anderson G. Commonwealth Games Food Charter unveiled by Glasgow 2014. Inside the Games. November 29, 2013. UK. Accessed July 28, 2021. https://www.insidethegames.biz/articles/1017242/commonwealth-games-food-charter-unveiled-by-glasgow-2014	Outline key points of the Charter for the Glascow Commonwealth Games	Glascow, 2014 Commonwealth Games	Pre	Blog	Foodservice Industry	Description of food provision at the Glascow Commonwealth Games with a focus on the Commonwealth Games Food Charter	"Next year, Scotland's rich natural larder will be sampled by visitors from all over the world, particularly during the Glasgow 2014 Commonwealth Games," said James Withers, chief executive of Scotland Food and Drink. "Throughout the Games, the Athletes' Village and all the Games venues will benefit from this innovative Food Charter; a promise to proudly serve Scottish food of the highest quality…	"This Charter is the result of a great partnership between the Games and Scotland's food and drink industry and demonstrates our shared ambitions for the highest standards in the sourcing of produce consumed during Glasgow 2014 by everyone from athletes to spectators." "The key objective of the new Charter is to contribute to the improvement of the health of Scotland's population, with a particul…				The athletes competing at the Games next year represent one of the biggest stakeholder groups involved and chair of the Glasgow 2014 Athletes' Advisory Committee, Rhona Simpson said: "It is important that all competing athletes eat the best possible range and standard of food to fuel their performance levels during the Glasgow 2014 Commonwealth Games. "Through the Food Focus Group, the Athletes' …					The Commonwealth Games Food Charter incorporates four main themes. They are sustainability and culture; resource and provision; diversity, consistency and health; and standard practice. "The Charter outlines a commitment to the ethical, safe, and healthy-living standards for all food served across the Games, including traceability, and will help contribute to the wider ambition of growing the val…
41	2014	ALIW. 2014 Commonwealth Games – a healthy approach to food quality and safety? Verner Wheelock Associates. July 29, 2014. UK. Accessed July 28, 2021. https://www.vwa.co.uk/blog/news/glasgow-2014-commonwealth-games-a-healthy-approach-to-food-quality-and-safety-glasgow2014-glasgow2014/	Outline of major catering challenges, food quality, ethics, healthy eating and food safety plans for the Commonwealth Games	Glascow, 2014 Commonwealth Games	Pre	Blog	Foodservice Industry	Description of food provision at the Glascow Commonwealth Games with a focus on catering challenges, food quality and ethics, approaches to healthy eating and food safety	25 days: 2 million meals by 150 chefs producing 2,000 different items. 100 tonnes of fruit & vegetables; 25,000 litres of milk; 10,000 loaves of bread, 8 tonnes of cheese, 6 tonnes of eggs; more than 10 tonnes each of seafood, poultry and meat and 60 tonnes of potatoes. "The menus themselves were expected to provide variety, a balanced diet and healthy choices in line with a commitment to achievi…	The aim was to showcase Scotland’s great natural produce by sourcing local food, wherever possible from sustainable and traceable sources. It also sought to promote healthier living via a variety of authentic foods, including healthier options.	Food safety plans: 1. Certification of caterers through the Food Hygiene Information Scheme 2. Implementing Government standards for food safety, traceability and hygiene 3. Adopting food defence measures in the supply chain 4. Ensuring concession outlet accessibility and reducing queuing times 5. Providing cleanliness and aesthetic appeal of the service areas 6. Ensuring that the nature, substan…	The Glasgow 2014 organisers drew up a ‘Food Charter’ to which caterers applying for contracts during the 20th Commonwealth Games needed to adhere.							"To ensure that quality and ethical standards are upheld, the Charter requires certification for particular foods. For example tea, coffee, sugar and bananas must be Fairtrade. Meat should be produced from animals born and reared in Scotland and from members of certified Qualified Assurance schemes, including Red Tractor. They should be organic and RSPCA Freedom Foods Certified. Eggs should carry…
42	2014	Benjamin K. In numbers: Sodexo's catering services at the 2014 Glasgow Commonwealth Games. Campaign US. September 25, 2014. USA. Accessed July 1, 2021. https://www.campaignlive.com/article/numbers-sodexos-catering-services-2014-glasgow-commonwealth-games/1313989	Overview of the catering service for the Commonwealth Games	Glascow, 2014 Commonwealth Games	Post	Blog	Foodservice Industry	Description of food provision at the Glascow Commonwealth Games with a focus on the catering services	"Throughout the Games, Sodexo’s menus showcased a wide range of Scottish products, with fresh produce from the region served whenever possible. This included milk, cream, yoghurt, speciality cheeses, bread, salmon, beef, lamb, venison, poultry, eggs, potatoes, raspberries and strawberries. In total, close to 90 tonnes of food they served at the Games was produced in Scotland."			"Sodexo supplied catering and hospitality services during the Glasgow 2014 Commonwealth Games, which involved serving in excess of 800,000 meals to athletes, officials and staff based in the Athletes' Village."				Chris John, managing director, Sodexo Prestige, said: "The success of Glasgow 2014 shows how Sodexo can deliver high standards at high-profile, complex sporting events. We were able to draw on previous expertise and experience gained at other major sporting events to create a compelling offering and by drawing on the diverse skills and talents from within our business we brought together the righ…		Main dining hall: up to 6,000 people in a single sitting and food served 24 hours a day. "The team also had the honour of serving lunch for Her Majesty The Queen and 120 representatives from the Commonwealth Games Associations in the Athletes’ Village"	"Our sourcing approach, with its emphasis on sustainably, ethically and locally sourced produce, has set a benchmark for future events globally," said Chris John, managing director of Sodexo Prestige
43	2014	Garland S. Feeding the Olympic Village. Florida International University - FIU News. February 14, 2014. Florida, USA. Accessed August 15, 2021. https://wayback.archive-it.org/10328/20190215141641/http:/news.fiu.edu/2014/02/feeding-the-olympic-village/74425	Interview with a food service expert giving their experience of catering at Olympic Games	Olympic games Sochi, 2016 Winter Olympic Games & Beijing, 2008 Olympic Games	Pre and post	Tweet	General Population	In the context of the Sochi Winter Olympic Games this article provides a brief overview of catering at Sochi, but is mostly an interview with FIU Chaplin School of Hospitality and Tourism Management Professor Zhao Jinlin, who discusses his experience from the Beijing Olympic Games of 2008. He described the catering involvement required to achieve a successful Olympic Games and provided informatio…	At Sochi - 2,000 unique dishes will be prepared for athletes. - At Beijing Olympic Games - created 900 menu items – rotated in an eight-day-cycle menu – and served 3.5 million meals during both the Olympic and Paralympic Games.			For Sochi 8,000 chefs, sous-chefs, cooks, waiters, bartenders and cashiers hired. "The [2008] Olympic Games could not have succeeded without thousands of hard-working foodservice employees behind the scenes,” Zhao says. "Such an event organization requires a large number and complex mix of specially skilled and competent full-time and short-time employees. [Recruiters and managers] must understan…		At Beijing Olympics- "When athletes were surveyed for their opinion of foodservice operation, 93 percent of a sample of 1,800 athletes in the Athletes' Village responded “satisfied” or “very satisfied.”
44	2015	Watts J. Top Olympic caterer threatens to withdraw from Rio de Janeiro games. The Guardian. April 24, 2015. Australia. Accessed July 1, 2021. https://www.theguardian.com/world/2015/apr/24/olympics-rio-de-janeiro-food-caterer-aramark	To highlight the Olympic caterer's threat to withdraw from tender and to explore the impact on food quality and safety	Rio, 2016 Olympic Games	Pre	Online newspaper	General Population	Brief description of caterer's threat to withdraw from the tendering process with a focus on possible reasons, impact on food quality and food safety	100,000 meals a day in dozens of different venues with a menu of several hundred items that can satisfy the palates of people from across the globe		Food safety is a crucial concern: prevention of food poisoning outbreak and use of approved ingredients to prevent inadvertent or malignantly planned drug-spiking	Aramark, the largest food caterer in the US: threatened withdrawal of tendering process; most experienced caterer, having provided Olympic catering and other services since the 1968 Mexico City games. “They sent a note withdrawing their tender,” the source said. “They wanted to participate on a broader tender, not just for catering but for other matters.”	McDonald's
45	2016	Herbert I. Rio 2016: Serving up the Olympics' vast vat of wasted food for those homeless who need it. The Independent. January 9, 2017. UK. Accessed July 28, 2021. https://www.independent.co.uk/sport/olympics/rio-2016-olympic-wasted-food-homeless-restaurant-a7194506.html	To raise awareness of food wastage at the OG and how this food was used to feed homeless people in Rio	Rio, 2016 Olympic Games	During	Online newspaper	Foodservice Industry	Description of food wastage associated with the OG and how this food could be used for social impact	"They don’t accept unsightly potatoes in the Olympic Village - even when there are 18,000 athletes, coaches and officials to feed each day. So they discard them, along with any fruit which is a little too soft and the tons of bread, tomatoes, cabbage, pasta and apples which go unused. They’re all a wasted by-product of the need to feed the fastest, strongest, fittest people on the planet, while p…										It has taken someone from outside of the sporting bubble - Massimo Bottura, the distinguished Italian chef, whose Osteria Francescana in Modena was this summer named the best in the world – to see how waste pours out of the bloated Olympic machine. He wanted to create something from the waste. "But needless to say the Olympic movement has not been moved to help. Bottura’s collaborator David Hertz…
46	2016	Lyons G, Larkins D. Gold Coast 2018: Commonwealth Games catering to feature local produce. ABC News. May 18, 2016. Australia. Accessed July 28, 2021. https://www.abc.net.au/news/2016-05-18/gold-coast-commonwealth-games-to-feature-local-produce/7424282	Overview of catering plans for the Gold Coast Commonwealth Games from the perspective of the manager of catering	Gold Coast, 2018 Commonwealth Games	Pre	Online newspaper	Foodservice Industry	Description of food provision for the Gold Coast Commonwealth Games with a focus on the vision for catering, such as sourcing local produce.	"The 2018 Gold Coast games are expected to draw 1.5 million spectators, a 40,000-strong workforce, 15,000 volunteers, and 6,600 athletes, team officials, family and press — that's a lot of specialised catering needs."	Organisers are working with local suppliers and the city council to offer visitors a "food experience". "South-east Queensland has an amazing food bowl that we want to definitely try and capture and really showcase to the world what the Gold Coast can deliver." - Jay Adderly, manager of catering, cleaning & waste						Sports nutritionists and team coaches have been consulted to find out what athletes require. "Some of them may need to eat large pasta for carbohydrates, some of them may need to bulk up on red meat with protein, others just enjoy a salad and then eat after they've competed," Mr Adderly said.		"If you took a buffet and ran it 24 hours a day, seven days a week for 28 days that's what our athletes village catering is." - Jay Adderly, manager of catering, cleaning and waste
47	2016	CFI Blog. Food of Olympic Proportions. The Canadian Centre for Food Integrity (CFI). August 3, 2016. Canada. Accessed July 28, 2021. https://www.foodintegrity.ca/2016/08/food-of-olympic-proportions/	Overview of catering plans for the Brazil OG	Rio, 2016 Olympic Games	Pre	Blog	Foodservice Industry	Description of food provision for the Brazil OG with a focus on quantity of food, sustainability, food safety and nutrition labelling	"The Olympic kitchen for athletes will prepare 60,000 meals per day – around the clock. Chefs will receive 460,000 pounds of raw ingredients daily to prepare meals for 18,o00 athletes, coaches and staff" Brazilian ingredients: rice, black beans, local meats and farofa, 40 varieties of Brazilian fruit including caju, acai, carambola, goiaba, caqui, maracuja		Marcello Cordeiro, director of Rio’s food and beverages, told the Associated Press, “To assure that our ingredients are free of steroids and other kinds of chemicals, we are making sure our suppliers have all the certificates that are demanded by our national food and drug agency…We know that this is a very sensitive subject that could influence a result or an athlete’s medal.”						All of the food served will include nutrition labeling with pertinent information like calories and ingredients. The chefs need to be transparent in their offerings so athletes can focus on their performance at the games.	Meals: buffet style, so that athletes can eat as much as they want; five different buffets to choose from – Brazilian, Asian, International, Pasta and Pizza, and Halal and Kosher.	"The host country is also making sustainability an integral part of food service. The kitchens will serve meals on biodegradable plates (four million of them!), and Brazil is sourcing almost all of its food locally."
48	2016	Net Impact Staff. Famous chefs find innovative opportunities for social impact at the Rio Olympics. Net Impact. August 4, 2016. Oakland, USA. Accessed July 1, 2021. https://www.netimpact.org/blog/famous-chefs-find-innovative-opportunities-for-social-impact-at-the-rio-olympics	Highlighting a social impact initiative using food waste from the Brazil OG	Rio, 2016 Olympic Games	Pre	Blog	General Population	Overview of a social impact initiative initiated by celebrity chefs using food waste from the Brazil OG to cater for the disadvantaged	The Olympic Food and Beverage Team estimates it will cook 60,000 meals a day										~12 tons of kitchen scraps will be recovered and used to prepare 100 dinners each night through the Olympic Games. "Meals will be cooked, free of charge, for needy residents of the Lapa neighborhood, a favela in Rio." "With food waste a huge challenge in the country (35% of produce is trashed even before it reaches tables in Brazil and even more is discarded afterwards) this movement is an exciti…
49	2016	Staff Writer. From plate to podium: what does it take to fuel Olympic athletes?. Food and Beverage Industry News. August 15, 2016. Melbourne, Australia. Accessed July 1, 2021. https://www.foodmag.com.au/from-plate-to-podium-what-does-it-take-to-fuel-olympic-athletes/	Summary of the food needs of athletes	Rio, 2016 Olympic Games	During	Blog	Athletes	Description of food provision at the OG with a focus on the energy and nutrient needs of various atheletes	"The menu caters for athletes from a range of competition events – and thus with different energy and nutrient requirements – as well as different cultural and religious beliefs (vegetarian food for Hindus, for instance, or halal meals for Muslims) and food preferences (vegan or lactose-free, for example). Speciality chefs cater for different regions and there’s usually a focus on the style of ea…						"In endurance sports, such as marathon, triathlon, road cycling and the longer distances in swimming, the amount of training and competition can result in estimated energy requirements in excess of 20 MJ/day. That’s about the equivalent of approximately eight slices of bread; two cups of porridge; six pieces of fruit; 200g cooked steak and 200g cooked chicken; two cups cooked rice; two large pota…	"Athletes who chronically restrict food intake (to stay lean, for instance, or to “weigh in” for events) are more likely to experience fatigue, nutrient deficiencies and loss of lean mass and strength. They also risk developing longer-term health issues, such as impaired cardiovascular and bone health, as well as decreased immunity. The International Olympic Committee has produced a consensus sta…	"Sports dietitians work with Olympic caterers to ensure the menu accommodates all kinds of diets and can guide athletes with their food choices in the dining hall."	"Athletes competing at the Rio Games, who are living in the Olympic village, eat at a temporary dining facility that can cater for 4,000 to 5,000 people in one seating. It’s open 24 hours a day and employs hundreds of managers, chefs and service staff." "As well as the dining hall, there is a range of other food options where athletes can “grab and go” or eat in a more relaxed environment. Food i…
50	2016	Partlow J. Olympic athletes are gorging themselves on free McDonald’s. The Washington Post. August 12, 2016. USA. Accessed July 1, 2021. https://www.washingtonpost.com/world/the_americas/olympic-athletes-are-gorging-themselves-on-free-mcdonalds/2016/08/12/25f0eb35-5a26-4bdb-8643-123855fb0430_story.html	Highlighting the large consumption of McDonald's food by athletes at the Brazil OG	Rio, 2016 Olympic Games	During	Blog	General Population	Description of food consumption preferences of athletes at the Brazil OG showcasing McDonald's as a preferred venue	"Since it is technically a McCafe, the menu here is pared down to the staples: Big Macs or Quarter Pounders, with some Brazilian twists: little balls of cheese bread (pão de queijo) and, oddly, cherry tomatoes (tomatinhos). The familiar “bacon, egg and cheese” gets inverted into the “egg cheese bacon.”"				McDonald's providing free food for athletes and coaches “The Chinese basketball team, they come all day, every day,” said one McDonald’s employee, who was not allowed to give his name. “The Chinese eat Big Macs at 9 a.m. It’s crazy.”	"Normally, in the cafeteria, the food isn’t good,” said Idaliz Ortiz, a 26-year-old judoka from Cuba, picking fries out of her bag. “In practically all the arenas, it’s the same. So the whole world always comes here for American food. That’s McDonald’s.” “They should have two McDonald’s,” Schuster said.	While in line, Schuster, 18, and his fellow Samoan swimmer Evelina Afoa, 17, were debating whether to order 10 or 12 Big Macs, knowing that whatever they picked up would be shared with others. The day they finished their competition, they went straight to McDonald’s. "At the 2008 Olympics in Beijing, U.S. swimmer Ryan Lochte ate nearly every meal at McDonald’s and won four medals." "U.S. wrestler…	The weightlifting coach from the Indian Ocean island of Mauritius, Jimmy Monien, allowed his two weightlifters one visit to McDonald’s before they competed and unlimited visits afterward. “Athletes are not expected to eat this,” he acknowledged, sitting at a picnic table while picking at a McDonald’s salad and fries. “But as long as they stay in their weight category, it’s fine for me.”		"The village has a cafeteria in a big tent — plus a “casual dining” restaurant with Brazilian food — but the reviews have been well short of glowing. The crush of people in the cafeteria, trying to figure out in a babel of languages what is being served, can make for a frenzied meal." “If you go at peak times, it’s maybe one of the craziest experiences I’ve ever had,” Javelet said
51	2016	Wade S. Olympic athletes village dining hall will cater to big appetites. CBC - Radio Cananda. May 10, 2016. Canada. Accessed July 1, 2021. https://www.cbc.ca/sports/olympics/summer/dining-room-athlete-village-1.3574905	Overview of catering services for the Rio OG	Rio, 2016 Olympic Games	Pre	Blog	Foodservice Industry	Description of food provision with a focus on Brazilian cuisine and food safety	60,000 meals daily from 210,000kg of raw ingredients for 18,000 athletes, coaches and staff. "Food for Muslim and Jewish athletes will adhere to their specific religious dietary laws. Koreans will even get spicy kimchee shipped directly from home. And everyone can try 40 varieties of Brazil's exotic fruits like caju, acai, carambola, caqui, goiaba and maracuja" "They can eat all they want,' Corde…	"We want to make sure when there is a medal or a record, part of that record also goes to our food team," said Marcello Cordeiro, Rio's director of food and beverages	"We are confident our Brazilian food is going to be a success, we'll make a bit more to be safe," Cordeiro (director of food & beverages) said. "We are doing our best to bring the world to Brazil." Major threat: steroid Clenbuterol, which is fed to livestock in some countries to produce leaner meat. "To assure that our ingredients are free of steroids and other kinds of chemicals, we are making s…	20 chefs, several from outside Brazil	The International Olympic Committee and organizers receive billions from sponsors like McDonald's.					"The dining room for the athletes village at the Rio de Janeiro Olympics will be bigger than two football fields, and the kitchen being built in the same massive tent will be as large as one." five different buffets — Brazilian, Asian, International, Pasta and Pizza, Halal and Kosher	4 million biodegradable plates
52	2016	Wright M. What really goes on in the Olympic Village. Fox Sports. August 1, 2016. Australia. Accessed July 1, 2021. https://www.foxsports.com.au/olympics/what-really-goes-on-in-the-olympic-village/news-story/1ed3f63d99c51c778c018afff72b81ac	Sharing an athlete's perspective of the OG	Rio, 2016 Olympic Games	Post	Blog	General Population	An overview was provided of the OG experience of one athlete, Melanie Wright (5 time Olympic medallist)	"Everything you can think of is on offer, including Italian, Chinese, Japanese and Mexican just to name a few." "Lucky for us Aussies, the catering is supplied by an Australian company so Vegemite is always on offer."				"Olympic sponsors don’t hold back when it comes to dishing out the merchandise given the media exposure the games bring to athletes. Chocolate bars, free Coke vending machines, personalised water bottles etc" "Every day there is a new place to celebrate and it’s not uncommon to see a large majority of the swimmers from around the world in the dining hall pounding the free McDonald’s at 4am."	Every athlete’s favourite place is the dining hall — after all, we can put away a huge quantity of food. Walking through the front door your eyes can’t help but dart directly to the free McDonald’s. At the beginning of the Olympics, the lines are short with a few weightlifters, track and field throwers and marathon runners frequenting the Big Macs. But by the final few days when most sports are f…	"In preparation for an Olympics, most swimmers will go between one and four years without touching a drink in the effort to dedicate everything to that Olympic dream." "The lifestyle is so dedicated that when the competition ends the celebration becomes everything we couldn’t do for the past quadrennium."			The room [dining hall] is the size of two football fields and is arranged according to food type.
53	2016	Ultimo admin. Rio 2016 – What are our athlete’s eating? Ultimo Catering & Events. August 10, 2016. Claremont, Australia. Accessed July 1, 2021. https://ultimocateringandevents.com.au/rio-2016-what-are-our-athletes-eating/	Overview of concerns about athletes' diets at the OG	Rio, 2016 Olympic Games	Pre	Blog	General Population	Exploration of concerns about athletes' diets at the Rio OG, while also sharing diet histories of three athletes that follow strict dietary patterns for athletic success	"Brazilian products and recipes will have a prominent position in all menus to enrich the overall experience for all groups. Brazilian chefs will be reinterpreting dishes that can be prepared quickly, are easy to eat, and use Brazilian ingredients in new, innovative ways."	"Their [Organizing Committee] aim will be to fulfill essential dietary needs, whilst also helping to represent the cultural identity of the host country."	The number one concern for Rio 2016 is Food safety – Many athletes including our very own Bronte Campbell (22 – Swimming) are packing suitcases full of pre-packages foods from their home countries with aims to avoid becoming sick pre-competition.		McDonald's		CATE CAMPBELL – 24, Swimming: 6am Pre-training snack: a bowl of Uncle Toby’s muesli. 8.30am post training: protein shake 9am second breakfast: 2 eggs on toast. 12pm lunch: usually a salad with lots of veggies (beans, capsicum, broccoli), apple, dried cranberries, walnuts and some kind of protein, chicken or beef. 3pm pre-training snack: toast or a bowl of Uncle Toby’s oats, or some yoghurt and a …	According to Greg Shaw, lead nutritionist for the Australian swimming team, the size and scale of the dining hall at the Olympic Village has the potential to spell disaster for athletes who typically follow a rigid eating pattern. “The centerpiece of the eating area in the Village is a vast McDonald’s restaurant, with the fast-food chain having been an Olympic sponsor since 1976. And, of course, …		"The dining hall is the size of a football field where athletes can literally get any type of food they want any time of day."
54	2016	Ridley L. Rio 2016 Olympic Village food waste turned into three-course dinners by Italian chef Massimo Bottura. Huffington Post UK. August 11, 2016. UK. Accessed July 1, 2021. https://www.huffingtonpost.co.uk/entry/rios-2016-olympics-food-waste-restaurant-massimo-bottura_uk_57ac2954e4b03759dff00a0f	Overview of the cultural project addressing food insecurity in Brazil using food waste from the OG	Rio, 2016 Olympic Games	Pre	Blog	General Population	Description of a social justice project directed by a Michelin star chef will address sustainability and food insecurity by using food waste from the OG	Feeding of athletes for 16 days will lead to about 12 tonnes of food waste				Chefs will utilise food waste from sponsors and partners' grocery stores in addition to that of the catering services						The meals will be “gluttonous and nutrients’, says Bottura, who claimed the project “wants to promote a conscious use of food as a whole, where food recovery aligns the recovery of human dignity.” Bottura says RefettoRio is “not a charity project, it is a cultural one.” He has called food waste one of the most important social problems facing the world. Tania Braga, head of sustainability and leg…
55	2016	Food and Agriculture Organization of the United Nations (FA). Turning Olympic food waste into nutritious meals for the needy. July 8, 2016. Accessed July 1, 2021. https://www.fao.org/news/story/fr/item/423773/icode/	Announcing the "Reffetto-Rio" project for Rio OG to combat food waste	Rio, 2016 Olympic Games	Pre	Media release	General Population	Social justice program to use food waste from OG to address sustainability and food insecurity in Rio								"It [Refettorio Ambrosiano] is what can be termed a best practice, one that can be replicated elsewhere, and will be at the Olympics in Brazil," said Minister Maurizio Martina. "This kind of example can become an everyday trend. Everyone must do their part for a world of zero food waste and zero hunger."			The "Reffetto-Rio" project: surplus food from the Olympic Village during the Olympic Games about to commence in Rio de Janeiro will be recovered and turned into nutritious meals for distribution to the neediest. The initiative was conceived by Massimo Bottura, an internationally-renowned chef and founder of "Food for Soul", along with David Hertz, a chief and founder of the "Gastromotiva" non-pro…
56	2016	Moncalero N. Famous Italian chef takes campaign against food waste to Rio Olympics. Huff Post. July 6, 2016. USA. Accessed July 1, 2021. https://www.huffpost.com/entry/italian-chef-food-waste-rio-olympics_n_577d5d9be4b0344d514da649	Interview with celebrity chef Massimo Bottura about his initiative to combat food waste	Rio, 2016 Olympic Games	Pre	Online newspaper	General Population	Focus on sustainability with an initiative to reduce food waste at the Rio OG								“Avoiding wasting food is nothing new: It was something our grandmothers did -- it was the foundation of Italian cuisine!” “We hope to become an example for others, and that work like ours will help favor social integration through a commitment to fighting waste and redistributing resources.” "We want to underline the fact that the creation of a refectory in Rio was also supported by the city its…			The star chef [Massimo Bottura] is setting up a cafeteria, the Refettorio Gastromotiva, on Rio’s Rua da Lapa, which will serve free meals to the inhabitants of the city’s favelas. The cafeteria will repurpose leftover food from the Olympic Village. Chefs from across the globe have been invited to help cook edible items that would otherwise be thrown away. The nonprofit Bottura founded ― Food for …
57	2016	De Maria M. Inside the kitchen at the Olympic Village. Refinery29. August 2, 2016. USA. Accessed July 1, 2021. https://www.refinery29.com/en-us/2016/08/115374/rio-olympics-2016-athlete-diet	Brief overview of organisation of food provisions at the Rio OG	Rio, 2016 Olympic Games	Pre	Blog	Foodservice Industry	Description of food provisions with a focus on cuisine, facilities and plans for food waste	Feeding 18,000 people, 60,000 - 70,000 meals per day with 460,000 pounds of raw ingredients 40 varieties of exotic fruits from Brazil, including açaí, carambola, and maracuja, buffets: Brazilian, Asian, International, pasta and pizza, and halal and kosher offerings.	Provision of international foods is hoped to make athletes feel at home in Rio		20 food testings prior to the OG; kitchen: size of 1 football field; 20 chefs						Restaurant open for 24 hours a day due to variation in training and competition schedules; dining room: larger than 2 football fields	Food waste will be used by celebrity chefs to prepare dinner for the needy
58	2016	Rogers M. What will olympians eat in Rio? Too much. USA Today. August 2, 2016. USA. Accessed July 1, 2021. https://www.usatoday.com/story/sports/olympics/rio-2016/2016/08/02/athletes-eat-food-mcdonalds/87968598/	Summary of potential challenges of the food environment for athletes at the OG	Rio, 2016 Olympic Games	Pre	Online newspaper	General Population	Description of food environment at the OG with a focus on the potential challenge of overeating for athletes					McDonald's has been a major sponsor since 1976 & has a large restaurant with free food for athletes at the OG	“They [Australian delegation] make sure you know all about what you should and shouldn’t have,” William Henzell, a three-time Australian Olympic table tennis representative, said. “It is interesting to watch. Younger athletes gravitate towards McDonald's. It is hard for them to get their head around the fact that there is a McDonald's there and you can have whatever you want, as much as you want,…		According to Greg Shaw, lead nutritionist for the Australian swimming team, the size and scale of the dining hall at the Olympic Village has the potential to spell disaster for athletes who typically follow a rigid eating pattern. “It is this amazing food environment,” “Think of it as a food court on steroids. There’s multiple cuisines available, and often the athlete has difficulty narrowing the…	"The Australian delegation has taken preventative steps for the past several Olympics. Shaw receives information about what food will be offered days in advance and suggests certain meals for his athletes. He also eats his own meal in the dining hall earlier than his athletes to scope out any potential pitfalls."
59	2016	Steele H. An Olympic effort to combat food waste and what it has to do with your grandmother. 1 Million Women. Chippendale, Australia. August 16, 2016. Accessed June 10, 2021. https://www.1millionwomen.com.au/blog/international-chefs-unite-combat-olympic-food-waste/	To bring awareness about the issue of food waste and what is done with the food waste at the Rio OG	Rio, 2016 Olympic Games	During	Blog	General Population	Description of a social justice project spearheaded by two celebrity chefs, which addresses food wastage and hunger	60,000 meals made over 2 weeks with 250 tonnes of raw ingredients required for each meal										45 chefs create 3-course meals out of the food waste from the OG every night; Tania Braga, head of sustainability and legacy for the Rio 2015 Organising Committee for the Olympic games says the project is combatting a "global scale issue." "Don't throw away that piece of meat, don't waste this Parmigiano-Reggiano crust" is a principle which Bottura says has largely been forgotten in industrialise…
60	2016	Brown S. Meet the chefs using leftover food from Olympic Village to feed Rio's poor. Culture Trip. October 20, 2016. USA. Accessed July 1, 2021. https://theculturetrip.com/south-america/brazil/articles/chefs-feed-poor-olympic-leftovers/	Introduction of the celebrity chefs that spearhead the social justice initiative of using food waste to feed the poor	Rio, 2016 Olympic Games	Post	Blog	General Population	Introduction of the celebrity chefs that commenced a social justice initiative at the OG and PG in Rio with a focus on the inspiration behind the project, details about the chefs, future plans and the worldwide issue of food insecurity											To address food insecurity of the poor in Brazil, chefs Massimo Bottura and David Hertz used food waste from the OG and PG to feed the poor producing 5,000 meals/day; chefs are adamant that the project will continue after the games have finished as a social business
61	2016	Ministry of Foreign Affairs. 2017 Taipei Universiade to feature array of diverse cuisines. Taiwan Today. August 1, 2016. China. Accessed July 28, 2021. https://taiwantoday.tw/news.php?unit=18,23,18&post=24676	To announce catering company and menu plans	2017 Taipei Summer Universiade	Pre	Online newspaper	General Population	Description of food provisions with a focus on the catering company and cuisine	7,729 athletes from 150 countries + 12,000 as members of the athletes' delegation requiring 35,000-40,000 meals/day; Meals include Mediterranean, Asian, vegetarian and Halal-certified, in addition to Taiwanese "signature" dishes, desserts and fruits, such as beef noodle soup,minced pork rice, stir-fried rice noodles, pineapple cakes, watermelons and mangos.	The selection of dishes that will be available at the Universiade dining area highlights Taiwan’s acceptance of different cultures and their dietary preferences and requirements. CEO of 2017 Tapei Summer Universiade Organizing Committee - "We also hope the introduction of delicious local cuisines can help promote Taiwan’s fruit and produce. ....to showcase local characteristics and introduce fore…		Budget of nearly NT$30 million (US$920,000) has been granted to international catering consultation firm Event Planning Group (EPG) to define, plan and deliver all catering services for the 2017 Taipei Summer Universiade. Simon Arnold, a project manager with EPG, said “It’s a great honor for us to take part in this international event and to be entrusted with the catering services at the games. A…						Meals will be served 20 hours each day	Majority of local produce to be pesticide residue-free, meeting Certified Agriculture Standards (CAS). Muslim cuisine will be Halal-certified.
62	2017	Ministry of Foreign Affairs. Civic groups take aim at food waste during Universiade. Taiwan Today. March 31, 2017. China. Accessed July 28, 2021. https://taiwantoday.tw/news.php?unit=2,6,10,15,18&post=113338	Overview of the social campaign 'Save food, save life for you' addressing food waste and sustainability at the Taipei Summer Universiade	2017 Taipei Summer Universiade	Pre	Media	General Population	Description of the major food waste and sustainability campaign for the Taipei 2017 Summer Universiade with a focus on strategies of the campaign, collaboration with the government and inspiration for the campaign	7,7000 plus athletes from 150 countries requiring 35,000-40,000 meals daily. A wide variety of dishes with Asian, halal, Mediterranean, Taiwanese and vegetarian dishes	"The campaign stands to help Taiwan position itself on the global stage as a leader in devising and implementing integrated food management practices" says Shen Pao-li, one of the leaders of the campaign and executive with Taipei-based Homemakers United Foundation		"Chu Da-cheng, director of the Universiade’s Catering and Sports Injury Prevention Division under TCG welcomed the campaign and said that the local government is willing to join forced with the civic groups"						Meals available 20 hours a day.	Goal: Taipei 2017 Summer Universiade, is the leanest and greenest in the history of the 58-year games; monitoring of food use at the Universiade athletes’ village and use data to make daily inventory adjustment recommendations, as well as set a carbon emissions target for the catering company; surplus food is to be made available for economically disadvantaged residents of local communities with …
63	2017	Sinuo Y. Dreams and realization, behind-the-scenes heroes of the Universiade. Taipei Travel - Department of Information and Tourism, Taipei City Government. September 14, 2017. Taiwan, China. Accessed July 28, 2021. https://www.travel.taipei/en/pictorial/article/11591	In-depth account of the organisational processes of the Taipei Universiade	2017 Taipei Summer Universiade	Post	Blog	General Population	Description of the organisational process of the Taipei Universiade with a brief overview about food provisions	35,000 to 40,000 meals prepared daily	“For what reason did we work so hard? To let the world see Taiwan!” says Qu Dacheng, Universiade's catering supervisor & Division Chief of the Catering & Sports Injury Prevention Division		Qu Dacheng, the Universiade’s catering supervisor and Division Chief of the Catering & Sports Injury Prevention Division recalls, “My mission was to build a restaurant 20 times bigger than the biggest one existing in Taiwan at that time. And I had to do it within six months, get staff, equipment and ingredients ready, and then tear it down after 20 days of operation"				Universiade CEO, Su recalls, “Completing the Athletes’ Village was a highly stressful task with food, clothing, accommodation, and transportation needs for more than ten thousand people.”		Athletes’ restaurant: seating for 3500, open 20 hours a day; electronic system set up, so that athletes could order online, which reduced lineup
64	2017	Prinsloo K. Tales from the Kitchen: What I learned from feeding 11 000 athletes a day. Hospitality Marketplace. December 12, 2017. South Africa. Accessed July 28, 2021. https://www.hospitalitymarketplace.co.za/tales-kitchen-learned-feeding-11-000-athletes-day/	To share the experience of a one head chef at the Taipei Universiade	2017 Taipei Summer Universiade	Post	Online newspaper	Foodservice Industry	Description of food provisions from the perspective of the head chef with a focus on food safety, nutrition and the food environment	Wide choice of foods and dishes to cater for the varying needs of all athletes		“ Your mindset changes when the challenge is not only to come up with a dressing that tastes amazing, but one that also fits into everyone’s dietary requirements. This heightened awareness has become habit. Even when I’m cooking at home, where nobody is allergic, I sanitise my hands whenever I’ve touched any kind of allergin.” says Michelle Hygiene practices in the Universiade kitchens were the s…	Michelle Lopes, Operations Director at ChefMLK, invited by the event's organising chef and GHG director to run the cold kitchen front of house. Michelle spent at least 14-18 hours a day in the kitchen. The team consisted of chefs from Chile, Brazil, New Zealand and Australia. “The majority of my brigade didn’t speak English,” she says. Supplier relations were also completely different to what the…					“Nutrition was the name of the catering game,” says Michelle Lopes, Operations Director at ChefMLK. “Each dish and item on the buffet had to have a card that stipulated its nutritional value, allergens, and so on. We couldn’t just add any kind of mayonnaise to a coleslaw without thinking about the overall nutritional value of the dish. Although taste was important, nutrition was the top priority.”	"because of the training and competition schedule, meals had to be served almost round the clock. "An almost-24-hour-a-day kitchen". Breakfast served between 05:00 and 11:00; lunch between 11:00 and 17:00; dinner between 17:00 and midnight; and supper between midnight and 01:00.
65	2017	Liao G. The biggest dining hall ever opened in Taiwan. Taiwan News. August 6, 2017. Taiwan, China. Accessed July 28, 2021. https://www.taiwannews.com.tw/en/news/3226586	To provide a brief overview of the menu and catering provisions	2017 Taipei Summer Universiade	Pre	Online newspaper	General Population	Description of food provisions at the Taipei Universiade with a focus on meal, menu and food environment plans	Provide five main cuisines including Asian, European/Mediterranean, Halal, vegetarian, and pizza and pasta dishes. Expected to serve 35,000 - 40,000 meals a day "Outside the dining hall, the Bravo Cafe will be established to serve Taiwan's famous bubble milk tea to allow athletes from around the world to experience authentic Taiwanese gastronomic culture at any time."	“To extend the warmest of welcomes, the dining hall will also serve distinctive Taiwanese dishes, such as braised pork rice and pork soup dumplings, to give athletes a taste of the host country,” said Chu Da-chen, director of the Catering and Sports Injury Prevention Division		1000 staff						"Biggest dining hall/restaurant ever opened in Taiwan." 3,500 seats Open 20 hours per day Dining area separated into hot food area, beverage area, cold food servery and fruit and bread area.
66	2017	Universiade athletes are loving this Taiwanese treat. The China Post. August 23, 2017. Taiwan, China. Accessed July 28, 2021. https://chinapost.nownews.com/20170823-177	Interview with Universiade’s catering team who give an insight into what the athletes were eating and how these foods were being prepared	2017 Taipei Summer Universiade	During	Online newspaper	General Population	Catering teams description of the popular dishes, and amount of different foods consumed by the athletes. The article stresses the Taiwanese dishes on the menu. Catering team give a positive perception of the quality of the dishes being served.	Over 90 percent of food is sourced from Taiwan. "Taiwanese pepper popcorn chicken has proven to be the most popular menu item, with over 100 kilograms consumed every day, followed by beef noodles in a close second. Athletes eat about 900 bowls of beef noodles a day, an impressive 90 kilograms, officials said." The most popular Taiwanese foods were, in order: pepper popcorn chicken, beef noodles a…			Universiade's catering team includes Da-cheng Qu, director of the Universiade’s department of food and beverage; Australia’s Global Hospitality Group CEO Peter Wright; Zhang-fang Wu, chef of Asian cuisine in the Athletes’ Village Canteen. Peter Wright is the CEO of Global Hospitality Group, which is responsible for food prep in the Athletes’ Village. "Staff were faced with an endless supply of fr…
67	2017	Voronina X. Catering service for Universiade - 2017 athletes. kazpravda.kz. January 9, 2017. Russia. Accessed July 28, 2021. https://www.kazpravda.kz/en/news/sports/catering-service-for-universiade-2017-athletes	To provide a brief overview of the menu and catering provisions	2017 Almaty (Kazakhstan) Winter Universiade	Pre	Online newspaper	General Population	Brief description of food provisions with a focus on cuisine, raw ingredients required and food environment	Five kinds of cuisines, including: Kazakh /national, European / Mediterranean, Asian, vegetarian and halal food. The daily menu for the athletes will consist of meat, dairy and bread products, healthy drinks and other foods to maintain a healthy metabolism. Raw ingredients: 110 000 kg of meat (lamb,beef, horse meat, chicken, turkey meat); 6100 kg of flour products; and more than 60 000 kilograms …		"Together with the Consumer Rights Protection Department of Almaty, a joint plan was developed for the food control to ensure sanitary and epidemiological welfare of the participants"						"Menus drawn in compliance with FISU requirements, on which the athletes’ daily nutrition calories norm is 4000 - 4500."	Dining halls: 1000 seats
68	2018	Rosen K. Nutritionists behind the scenes give team USA athletes the right fuel for success. Team USA - United States Olympic & Paralympic Committee. February 17, 2018. USA. Accessed 28 July, 2021. https://www.teamusa.org/News/2018/February/17/Nutritionists-Behind-The-Scenes-Give-Team-USA-Athletes-The-Right-Fuel-For-Success.	To explore the complexities of food provision and meeting nutritional needs of athletes with one of the senior sports dietitians for the US Olympic team.	PyeongChang, 2018 Winter Olympic Games	During	Media	Olympics teams	Description of specialised food provision and nutrition education to Team USA by dietitians with a focus on meals, nutrition input and dietary needs	Whilst the Olympic Village provides food as an ‘enormous’ buffet for athletes, Team USA supplements that service with its own catering. "The USA has two ‘nutrition centres’ with 15 chefs in commercial kitchens providing meals for 240 plus athletes. A ship brought 75 pallets of food to South Korea and local vendors are also being used. The head fusion station master at the Olympic Training Centre …					Sophie Cadwell, cross-country skier at the Games – “We’re eating food we know works for us, getting enough food and hydration and sleep. We all recognise we’re in a good place and don’t have to change too much.” Following her third top-six finish of the Games, Jessie Diggins said had no cramping issues this time around. "I’ve done a better job with figuring out how to eat enough, how to drink eno…	"Parker-Simmons said a female cross-country skier who is 5-foot-5 and weighs 125 to 135 pounds needs to take in 4,000 calories a day – which is tough to do."	“When they live in the United States, they can have food throughout the day. When they go overseas, they get three meals a day, so you get significantly less calories in.” “They can easily get 3,000 calories if they’re good eaters, but if you’re 1,000 calories short it’s going to affect performance and your health.” Parker-Simmons said a female athlete who is 1,000 calories short every day will u…	5 dietitians on staff "Parker-Simmons and her fellow dietitians also have trained Team USA athletes to eat the foods that will provide the best fuel for competition and aid in recovery afterward." Dietitians figure out what each athlete needs (test body composition & look at skeletal structure & muscle mass) To avoid that [calorie deficit], Parker-Simmons finds that extra 1,000 calories. “Often I…	In the dining hall at the training center, every offering is marked according to calories, carbs, protein, fat, saturated fat, sodium and fiber. Allergens are identified.
69	2018	Se-hwan B. PyeongChang 2018: Food safety for athletes of utmost importance. The Korea Herald. January 16, 2018. Korea. Accessed July 28, 2021. www.koreaherald.com/view.php?ud=20180116000832	To highlight measures taken to ensure food safety and quality	PyeongChang, 2018 Winter Olympic Games	Pre	Online newspaper	Foodservice Industry	Description of food service procedures with a focus on food safety and quality	15,000 meals daily “The multicultural buffet-style restaurants will be serving up a total of 450 kinds of foods, four times a day, including Korean, Western, Asian and halal cuisines during the Olympics,”		Monitoring of food & beverages at every stage to ensure food safety & quality; 318 food experts, inspectors and volunteers conduct around the clock on-site inspections incl. testing of food samples for bacteria (real time PCR kits) Imported foods and the importing companies are also monitored by the committee to ensure food safety. Food inspections on 4321 local restaurants near the Olympic venue…
70	2018	Klug F. From comfort to high-tech: Food a serious quest at Olympics. The Associated Press News. February 16, 2018. New York, USA. Accessed July 14, 2021. https://apnews.com/article/health-north-america-winter-olympics-ap-top-news-olympic-games-15e33a7160e245a3a5e60d04fa77056f	To provide an overview of the food provisions of the OG	PyeongChang, 2018 Winter Olympic Games	During	Online newspaper	Foodservice Industry	Description of food provision at the OG with a focus on the menu, food safety and eating for performance	The U.S. team has its own chefs and dietitians, as well as two “nutrition centers” Oympic village: 18,000 meals/day; 450 different types of food in buffets that include Western, Asian, Korean, Halal, Kosher, vegetarian and gluten-free dishes. The amount of raw ingredients used each day to feed the athletes is staggering: 700 kilograms (1,540 pounds) of beef, 450 kilograms (992 pounds) of eggs, 35…		"The United States did tests before the 2008 Beijing Olympics that found some local chicken contained enough steroids to trigger positive test results." Athletes limit eating out due to food safety concerns Examination of ingredients for possible contamination with pathogens or steroids;	500 chefs and cooking assistants; to determine what to serve at Pyeongchang, Kwak’s [Director of food and beverage] team analyzed food data for the past five Olympics and also worked closely with other nations’ nutrition specialists.		"Finland’s Riikka Valila, the oldest women’s ice hockey player in Olympic history at 44, likes the food options here but misses the “really good bread” back in Finland. She said some of her teammates on gluten-free diets have brought food from home." Vincent Zhou, a U.S. figure skater, said he needs a lot of carbs, “before, between and after sessions,” to fend off fatigue. “It hasn’t been very di…		"The Americans shipped over 85 pallets, each about 6 feet tall and 3 feet deep and wide, filled with pastas, sauces, peanut butter, grains and plants like quinoa, and spices," Parker-Simmons [dietitian Team USA] said. Dietitians have to regularly test cross-country skiers, for instance, who have the highest energy expenditure of any sport in the world, Parker-Simmons said. An average-sized woman …		4,000 square meter dining hall; 24 hours/day open
71	2018	White A. Here’s what Olympic athletes are eating at the Games. Food & Wine. February 13, 2018. New York, USA. Accessed July 14, 2021. https://www.foodandwine.com/news/olympic-athletes-eating-winter-games	To give a brief impression of athletes' food intake during OG	PyeongChang, 2018 Winter Olympic Games	Post	Blog	General Population	Highlights of the food intake of some athletes & teams during the OG as shared on social media	Grill stations (serving fish, beef, pork, chicken, and fresh vegetables), a pizza and pasta bar, a coffee and bakery, deli and salad bar, fruity desserts, pasta salads; halal & kosher options available; breakfast: waffles, bacon, and eggs to buckwheat crepes, grilled salmon and corn chowder				"Members of Team U.S.A. might be halfway around the world, but they celebrated Super Bowl Sunday together with all the traditional party snacks. That includes glass bottled sodas from the Olympics drink sponsor Coke."		US Olympic hockey team: seafood & noodles; US men's & women's curling team: sushi; U.S. speed skater, Joey Mantia: plate of noodles straight from the Olympic village dining hall; a member of U.S.A.’s men’s curling team: Japanese Lotte Ghana Milk Chocolate. Members of Team U.S.A. (women’s snowboard slopestyle finals): packed lunches, including a Caesar salad and turkey pesto sandwich			open 24 hours
72	2018	Dewey C. Olympic athletes love McDonald’s. But its role inPyeongChang will be the smallest in decades. The Washington Post. February 9, 2018. US. Accessed July 28, 2021. https://www.washingtonpost.com/news/wonk/wp/2018/02/09/olympic-athletes-love-mcdonalds-but-its-role-in-pyeongchang-will-be-the-smallest-in-decades/	Summary of McDonald's ending their sponsorship of the OG	PyeongChang, 2018 Winter Olympic Games	Pre	Online newspaper	Foodservice Industry	Exploration of sponsorship of the OG with a focus on McDonald's early termination of sponsorship, possible reasons for this and new sponsors					Early termination of sponsorship contract by McDonald's “As part of our global growth plan, we are reconsidering all aspects of our business and have made this decision in cooperation with the IOC to focus on different priorities,” said Silvia Lagnado, the global chief marketing officer at McDonald’s. As McDonald’s stepped away, technology giant Intel and Chinese e-retailer Alibaba both signed mu…	“Normally, in the cafeteria, the food isn’t good,” Idaliz Ortiz, an Olympian from Cuba, told The Washington Post in 2016. “In practically all the arenas, it’s the same. So the whole world always comes here for American food. That’s McDonald’s.”		“McDonald’s has exploited institutions like the Olympics to improve its bottom line,” said Taylor Billings, a spokeswoman for Corporate Accountability — one of the participating organizations — in a Thursday interview with The Washington Post. “Burgers, fries and soda have no place at the Olympics.” On top of business economics, McDonald’s also has suffered bad publicity for sponsoring the Olympi…
73	2018	Mercado M. The food options in the Olympic Village’s cafeteria are so glorious you might cry. Bustle. February 8, 2018. Los Angeles, USA. Accessed July 8, 2021. https://www.bustle.com/p/what-is-food-like-in-the-olympic-village-the-cafeteria-is-open-24-hours-a-day-stocked-with-hundreds-of-options-7776079	Summary of available foods at the games	PyeongChang, 2018 Winter Olympic Games	Pre	Blog	Foodservice Industry	Description of food provision with a focus on the menu	18-page menu; tons of fresh fruits, vegetables and grilled protein; Korean station (Korean BBQ, festival noodles, and dumplings); 7 different types of cheese; 10 types of bread, 9 different pastries & muffins; tons of potatoes, rice and pasta during breakfast, lunch & dinner. An extensive salad bar with toppings (grains, protein, dressings); Vegan option: denoted with a green stripe on the menu: …				"Apparently, it’s not uncommon for athletes to indulge in a Big Mac or three to bulk up a bit." "Korean McDonald’s menu also includes bulgogi beef burgers, shrimp beef burgers, corn soup, and (less exotic but equally exciting) waffle fries."	"In 2014, Luger Erin Hamlin told Cosmopolitan.com that bread and pasta are both staples in her daily diet. While swimming isn’t a part of the Winter Olympics, Ryan Lochte may still be carbo-loading on the reported 487 grams of carbohydrates he eats a day." U.S. skater and Olympic hopeful Mirai Nagasu who says she can eat 18 dumplings in a single sitting				24-hour dining hall; overnight food station open from midnight to 5am
74	2018	Jin E-S. Catering to the Olympic palate. Korea JoongAng Daily & The New York Times. February 4, 2018. Korea. Accessed July 1, 2021. https://koreajoongangdaily.joins.com/2018/02/04/industry/Catering-to-the-Olympic-palate/3044184.html	To outline how the Korean and international cuisine will be integrated in the menu	PyeongChang, 2018 Winter Olympic Games	Pre	Online newspaper	Athletes	Description of food provision at the OG with a focus on menu development and the showcasing of Korean cuisine	400 different dishes (incl. marinated pork ribs, charcoal-grilled pork and grilled pork belly marinated in red pepper paste, Dorumuk (sailfin sandfish)); 10 tons of top-grade pork belly and 5 tons of short ribs While promoting Korean cuisine may be one of their priorities, caterers are also aware of athletes’ diverse palates. Menu: 57% Western, 21% grilled food, 10% Korean, 6% other Asian options…	“What we serve plays a critical role in how much capacity a player can show at the Games,” a Shinsegae Food representative said. “We have come up with a menu that will help players maintain the best conditions and offer Korea’s most traditional flavors with a global feel.” Top priority: high-quality local ingredients with superior flavour and freshness	The caterer has been careful about making sure the flavors don’t upset athletes’ stomachs. “It is more important to control the salinity than calories,” a company representative said. “Players need active blood circulation and recovery after being involved in aggressive sports events, but high salinity hinders blood circulation.”	Shinsegae Food is serving about 10,000 athletes and staff members at the PyeongChang Olympic Village, Alpensia Sports Complex and PyeongChang Alpensia International Broadcasting Center - as developed 400 different dishes Hyundai Green Food will take care of the PyeongChang Olympic Village and media village in nearby Gangneung, offering its food to some 3,700 people. It is offering 306 menu items.	"Korean manufacturers of processed food and beverages are also using the Olympics to promote their products. They see it as the chance of a lifetime to promote their products, leave a good impression of Korean food on an overseas audience and potentially enter global markets." Eg: dumplings, sausages, fish cakes & oil from CJ CheilJedang; instant noddles by Ottogi						“Dorumuk is a regional product famous in Gangwon,” the company said in a statement, “but because there are few retail channels offering it, the dish has been largely neglected in the local area. We have decided to use the fish to resolve the supply problem and provide a nutritious item for athletes.”
75	2018	Fuhrmeister C. There’s a McDonald’s that looks just like a combo meal at the Olympics. Eater. February 9, 2018. USA. Accessed July 1, 2021. https://www.eater.com/2018/2/9/16992076/olympic-village-mcdonalds-pyeongchang-restaurants	To highlight the architecture of the McDonald's pop-up outpost	PyeongChang, 2018 Winter Olympic Games	During	Blog	All	Brief overview of the McDonald's restaurant architecture (resembling a combo meal) and food provisions to athletes and spectators			128 people sick with Norovirus (foodborne illness) - no athletes affected at this stage		McDonald's: 2 pop-up outposts resembling a combo meal; free food for athletes
76	2018	Mitchell A. Sports nutrition: Feeding a(n) (Olympic) Village. National Institute for Fitness & Sport (NIFS). February 8, 2018. Indiana, USA. Accessed July 8, 2021. https://www.nifs.org/blog/sports-nutrition-feeding-an-olympic-village	To highlight food provisions for athletes at the OG since 1948 and at the upcoming PyeongChang 2018 Games	Olympic and Winter olympic games	Pre & post	Blog	Foodservice Industry	Brief exploration of the differences in food provisions at the OG in London 1948 to the PyeongChang 2018 games with a focus on types of foods being served	1948 London - Countries had to bring their own food due to food shortages after war. 2012 London: 25,000 loaves of bread; 232 tons of potatoes, 100 tons of beef, 31 tons of poultry, 82 tons of seafood, 330 tons of fruit and vegetables. 75,000 litres of milk. Rio 2016: 18,000 people fed per day (24 hours open). 40 varieties of fruit. Buffet (Brazilian, Asian, International, pasta, pizza, halal & k…		PyeongChang 2018: information about recipes, nutritional facts, allergens available		Rio 2016: giant & free McDonald's; staple sponsor of the OG since 1976						Rio 2016: Donation of food leftovers to provide meals to the poor
77	2018	Jaeger M. The amazing menu athletes can choose from at the Winter Olympians in PyeongChang. Nationwide News Pty. February 17, 2018. Australia. Accessed July 1, 2021. https://www.news.com.au/lifestyle/food/eat/the-amazing-menu-athletes-can-choose-from-at-the-winter-olympians-in-pyeongchang/news-story/ab35cb53e0a0725531ddb9ddec156dec	To provide an overview of the menu selection available to athletes at the OG	PyeongChang, 2018 Winter Olympic Games	During	Online newspaper	Foodservice Industry	Description of food provisions at the PyeongChang OG with a focus on the menu	18-page menu (2 pages on salad bar with a subsection for toppings); international menu: 7 types of cheese (from France Italy, England, Greece etc); meat carving stations, pizza, pasta, gluten-free options, Korean specialties (kimchi, bibimbap, bulgogi), ice-cream. 7,000 meals per day. 180 dishes a day on a rotating menu of 406 total meals			180 chefs (30 dedicated to kosher & halal); specific catering service to make birthday cakes on 2-day notice			It’s all to fuel the world’s greatest athletes, who can need as little as 1300 calories per day to as much as 7000 calories, depending on their sports			24/7 buffet
78	2018	Cindyara A. Asian Games (new focus) - INASGOC ensures safety of food provided to athletes. Antara News - Indonesian News Agency. August 31, 2018. Indonesia. Accessed July 28, 2021. https://en.antaranews.com/news/118074/asian-games-news-focus--inasgoc-ensures-safety-of-food-provided-to-athletes	To report on food safety practices during the games	2018 Asian Games (XVIII Asiad), Jakarta	During	Online newspaper	General Population	Summary of implemented food safety measures by the Indonesia Asian Games 2018 Organizing Committee (INASGOC)	"Vice President of the INASGOC Sjafrie Sjamsoeddin stated that the Committee has prepared a special menu that has been adjusted to suit the habits and lifestyles of the contingents."		"The Indonesia Asian Games 2018 Organizing Committee (INASGOC), along with the healthcare team consisting of staff from the Ministry of Health, the Food and Drugs Agency and Health Offices from Jakarta, South Sumatra and West Java, carry out strict supervisions in order to ensure the safety of food consumed during the games." Hazard Analysis Critical Control Points - method: Daily monitoring in 3…					Vice President of the INASCOC stated that "INASGOC has intentionally created a special menu targeted to each country in accordance with the athletes` lifestyle, in order to maintain their well-being."		Breakfast: 5am-10pm; lunch: 11am-3pm, dinner: 5pm-10pm
79	2018	Holliani Cahya G. Asian Games: Behind the meals for athletes is a kitchen that never sleeps. The Jakarta Post. August 31, 2018. Jakarta, Indonesia. Accessed July 28, 2021. https://www.thejakartapost.com/news/2018/08/31/asian-games-behind-the-meals-for-athletes-is-a-kitchen-that-never-sleeps.html	Provide an overview of food provision during the Games through the eyes of the reporter, with interviews from athletes and officials.	2018 Asian Games (XVIII Asiad), Jakarta	During	Online newspaper	General Population	Reporters observations of the dishes on offer, athletes perspectives of the menu and information on the menu, catering involvement, food safety procedures, from the perspectives of officials and representatives from the catering company	Paulus Pandu Dewanto, the head of catering operations at the Athletes' Village - “The peak moments came on August 24 and 25. We served almost 10,000 people for each meal time then. But as some sports have concluded and some athletes have returned home, we now cater to around 7,000 people” “meal budget for a single person is Rp 250,000 per meal. It is an all-you-can-eat buffet. The menu includes a…		"For the sake of safety, food can be served only after the Health Ministry’s rapid test team gives the thumbs up." "We have a laboratory near the kitchen. We examine around 40 menu samples prior to meal time. None of the food can be served without a prior inspection,” said an official from the food safety unit of the INASGOC catering department.	PT Gobel Dharma Sarana Karya, the Games’ catering company "Felly Irmansyah, the head of the Indonesian Asian Games Organizing Committee (INASGOC) Catering Department, said the organizers had allocated Rp 150 billion (US$10.2 million) to feed the athletes, coaches and Olympic Council of Asia (OCA) officials." 156 cooks who work in three shifts in order to serve food nearly 24 hours a day, seven da…		Thailand women’s basketball player - “Food is good here. I love to walk around and see what I like before I put it on my plate. There are so many options for us,” - "although the caterer provided nutritional information about each meal at the booths, she rarely noticed them, especially after a match, as she was too hungry and tired to read" “That one time they cooked us this Indonesian barbeque c…				Cafeteria located in the centre of the Athletes' Village with a seating capacity of 3,500. Food booths provided various dishes from different regions. Open 5am to 1am.
80	2018	News Desk. Indonesian cuisine part of the Asian Games athletes'diets. The Jakarta Post. August 30, 2018. Jakarta, Indonesia. Accessed July 28, 2021. https://www.thejakartapost.com/life/2018/08/30/indonesian-cuisine-part-of-the-asian-games-athletes-diets.html	To report on a talk show and food tasting event (held by a group of Indonesian culinary institutions) that had the Asian Games athlete's menu as a theme.	2018 Asian Games (XVIII Asiad), Jakarta	Pre	Online newspaper	General Population	Focus on the Indonesian dishes that will be offerred during the Games	“Many Indonesian foods are on offer, including rawon (black nut beef soup), Cirebon style empal gentong (aromatic beef soup), Malang style dumpling soup and soto mie (noodle soup) from Java,” Traditional foods from Sumatra and Sulawesi islands. The, Olympic Council of Asia had approved 127 dishes for breakfast and another 142 for lunch and dinner [which not only includes Indonesian foods].			PT Gobel Dharma Sarana Karya for the Asian Games, and Aerofood ACS – Garuda Indonesia Group for the Asian Para Games.
81	2019	MediaEdge Communications. Canadian chef makes gold-medal meals for Lima 2019 Pan American Games. Restobiz. July 23, 2019. North York, Canada. Accessed April 26, 2022. https://www.restobiz.ca/canadian-chef-makes-gold-medal-meals-for-lima-2019-pan-american-games/	A summary of the catering company for the Games and the types of dishes being provided	2019 Pan American & Parapan American Games, Lima	Pre	Press release	Foodservice Industry	Press release to showcase Sodexo Canada's involvement catering to the Games, with a focus on number of staff, the executive chef's prior major Games experience and a snapshot of the meals	Expected to make 700,000 meals over 8 week duration - 24,000 meals a day Menu "focusing on fresh and local while highlighting Peruvian flavours" an Italian station offering pizza and pasta dishes; a grillstation featuring a variety of proteins and vegetarian options; and a Peruvian station with local dishes such as paparellena (stuffed potato) and lomo saltado (sauteed beef). snack station - sele…			Culinary team led by Sodexo Canada's executive chef Stephen Lee - "familiar territory for Lee" as executive chef of 2015 Pan American Games and 2010 Winter Olympic Games. 300 staff “We’ll make sure there’s a large variety of fresh, and nutritious foods for all dietary needs to fuel the athletes before their events,” says Lee. "A multidisciplinary team of experts in food, nutrition and logistics w…						24 hour service ; hot food from three different stations plus snack station, called “Inca Bio Station” will be open 22 hours a day
82	2019	Kostuch Media Ltd. Chef Steven Lee to head Lima 2019 Pan American Games’ culinary team. Foodservice and hospitality. July 23, 2019. Canada. Accessed April 26, 2022. https://www.foodserviceandhospitality.com/chef-steven-lee-to-head-lima-2019-pan-americans-games-culinary-team/	A summary of the catering company for the Games and the types of dishes being provided - copy of article in Restobiz	2019 Pan American & Parapan American Games, Lima	Pre	Online newspaper	Foodservice Industry	Showcase Sodexo Canada's involvement in catering to the Games, with a focus on number of staff, the executive chef's prior major games experience and a snapshot of the meals	Expected to make 700,000 meals over 8 week duration - 24,000 meals a day Menu "focusing on fresh and local while highlighting Peruvian flavours" an Italian station offering pizza and pasta dishes; a grillstation featuring a variety of proteins and vegetarian options; and a Peruvian station with local dishes such as paparellena (stuffed potato) and lomo saltado (sauteed beef). snack station - sele…			Culinary team led by Sodexo Canada's executive chef Stephen Lee - "familiar territory for Lee" as executive chef of 2015 Pan American Games and 2010 Winter Olympic Games. 300 staff “We’ll make sure there’s a large variety of fresh, and nutritious foods for all dietary needs to fuel the athletes before their events,” says Lee. "A multidisciplinary team of experts in food, nutrition and logistics w…						24 hour service ; hot food from three different stations plus snack station, called “Inca Bio Station” will be open 22 hours a day
83	2019	Laventure C. Life in the village as a Lima 2019 Pan American Athlete. Canadian Olympic Committee. July 26, 2019. Canada. Accessed April 26, 2022. https://olympic.ca/2019/07/26/life-in-the-village-as-a-lima-2019-pan-american-athlete/	Overview of the Athletes' Village at the Games	2019 Pan American & Parapan American Games, Lima	Pre	Blog	Foodservice Industry	Only one small paragraph mentioning the dining facilities.	"A wide range of healthy options available all day long …."discover Peruvian specialities on the menu!"									"The Dining Hall has a variety of themed stations to please every appetite"
84	2019	Staff Reporter. Feeding athletes at the 2019 Pan-American Games. Facilities Management Magazine. August 7, 2019. London, UK. Accessed April 26, 2022. https://fmindustry.com/2019/08/07/feeding-athletes-at-the-2019-pan-american-games-sodexo-pan-american-and-parapan-american-games-2019-peru-food-service-catering-supplier-sports-facilities-management-catering-emea-service-provider-news/	To report on the dishes on offer to athletes at the Games, using direct excerpts from the Sodexo press release	2019 Pan American & Parapan American Games, Lima	During	Blog	Foodservice Industry	HIghlight the dining concepts provided by Sodexo with a focus on showcasing Peruvian traditional dishes. Also mentions strategies to make ensure athletes of Parapan Games can access menu.	24,000 meals - "two dining concepts inspired by local culinary traditions especially for the event." “Lima Culinary Tour” - popular Peruvian and regional dishes, including causa limeña (a traditional dish made with potato, seafood and pepper), fish ceviche, stuffed potato, tamales (a traditional Mesoamerican dish made of masa or dough that is steamed in a corn husk or banana leaf), solterito Lima…			Sodexo is the official catering and foodservice supplier - French multinational company						Sodexo teams are also making menus and calorie information available in Braille to ensure equal access_x000D_ to menu information for athletes.
85	2019	Sodexo. Sodexo Peru provides athletes with delicious traditional cuisine at the 2019 Pan-American Games in Lima. Sodexo. August 6 , 2019. Peru. Accessed April 26, 2022. https://www.sodexo.com/media/pan-american-games.html	Press release from Sodexo promoting it menu	2019 Pan American & Parapan American Games, Lima	During	Press release	Foodservice Industry	Focus on the vision of Sodexo, the concept food stations highlighting traditional Peruvian food and access of menu for athletes of the Parapan games.	700,000 meals served throughout the competition with the busiest days seeing around 24,000 meals served. Athletes will be able to choose from two different culinary concepts throughout the event: Concept 1: "Lima Culinary Tour" – typical Peruvian dishes such as causa limeña, fish ceviche, stuffed potato, tamales, solterito and papa a la huancaína, lomo saltado, pescado a la chorrillana, ají de ga…	"Sodexo will showcase its love of food, demonstrating our capabilities to the highest standards whilst ensuring the dietary requirements of all competing athletes are met" “Lima is a fusion of cultures and flavors. What we are looking for with our gastronomic proposal, based on the requirements of Lima 2019, is not only to contribute to the worldwide recognition of our wide and varied local food,…								Six food services each day "menus and calorie information in Braille as well as ensuring menus are equally visible for those viewing from wheelchair level to ensure that each and every athlete competing in the Parapan Am Games will be able to access menu information."
86	2019	Murad A. Olympics takes gold with $3bn mengniu dairy-coca-cola deal. FT.Com. June 24, 2019. London, UK. Accessed September 20, 2021. https://www.proquest.com/trade-journals/olympics-takes-gold-with-3bn-mengniu-dairy-coca/docview/2246536169/se-2?accountid=28745	Announce a major sponshorship between IOC and Coca Cola and a Dairy food company	Non Specific - all Olympic Winter and Summer Games between 2021 and 2032.	Pre	Online newspaper	General Population	Announce sponsporship between Coco Cola and major Asian diary food company					"The organisers of the Olympic Games have signed a record sponsorship deal with Coca-Cola and China Mengniu Dairy worth a combined $3bn, in one of the biggest ever corporate endorsements in sport." "The US drinks maker and Chinese milk and yoghurts group announced they would jointly sponsor the event between 2021 and 2032, covering six summer and winter games." Mengniu - is 2nd largest dairy grou…
87	2019	The Financial Times Limited. Olympics sponsorship: Milking it. FT.Com. June 24, 2019. London, UK. Accessed June 14, 2021. https://www.proquest.com/trade-journals/olympics-sponsorship-milking/docview/2245967581/se-2?accountid=28745	Opinion piece on sponsorship at the OG in the context of announcement of a major sponsorship between IOC and Coca Cola and a Dairy food company	Non Specific - all Olympic Winter and Summer Games between 2021 and 2032.	Pre	Online newspaper	General Population	Sponsporship between Coco Cola and major Asian diary food company - plus commentary about sponsorship at OG					"The International Olympic Committee hailed a sponsorship deal with Coca-Cola and China Mengniu Dairy as “a joining of hands” with an iconic American brand and a young Chinese company." .."Not everyone celebrated. Fizzy drinks are associated with obesity, however energetically their makers promote no-sugar options. Mengniu was hit by the 2008 tainted baby milk powder scandal."
88	2020	OlympicTalk. Why Usain Bolt ate chicken nuggets for every meal at Beijing Olympics. NBC Sports. April 21, 2020. Connecticut, USA. Accessed October 20, 2021. https://olympics.nbcsports.com/2020/04/21/usain-bolt-beijing-olympics-2008-chicken-nuggets/	A blog reporting on an extract from Usain Bolt's autobiography "The Fastest Man Alive"	Beijing, 2008 Olympic Games	Post	Blog	General Population	Athlete's perspectives on eating fast food only at the Games as didn't trust meals from the dining hall.						Usain Bolt estimated he ate 1,000 McDonald’s Chicken McNuggets during the Beijing Olympics — or 100 per day over 10 days at the Athletes’ Village. “Honestly, I ate nothing else in all my time out in China except chicken nuggets,” Bolt wrote in “The Fastest Man Alive,” one of his autobiographies. “They were the only food I could properly trust which wouldn’t affect my stomach. On arriving at the […
89	2020	Wood R. Olympic Games nutrition in Tokyo 2020. Topend Sports Network. March 2020. Western Australia. Accessed September 9, 2021. https://www.topendsports.com/nutrition/events/olympic-nutrition-2020-tokyo.htm	Brief overview of the food environment at the Tokyo OG	Tokyo, 2020 Olympic Games	Pre	Blog	General Population	Description of the food environment with a focus on the dining hall set up										1. Main Dining Hall - will focus on nutrition management and the diverse diet customs of the athletes to enable them to perform to the peak of their abilities during competitions. 2. Casual Dining Hall - a casual space where athletes can enjoy Japanese cuisine and other dishes using local specially-procured products. 3. Grab and Go canteen - providing supplementary foods, including a variety of s…
90	2021	Giliver L. Tokyo Olympics faces calls to go vegan and serve athletes ‘clean’ protein options. Plant Based News. May 14, 2021. UK. Accessed July 14, 2021. https://plantbasednews.org/culture/sport/tokyo-olympics-faces-calls-to-go-vegan-and-serve-athletes-clean-protein-options/	To gather support for the call that the OG should go vegan	Tokyo, 2021 Olympic Games	Pre	Blog	Foodservice Industry	Brief description of the PETA request that athletes and spectators should be offered exclusively plant-based food at this and upcoming OG	Vegan chariety calling for the games not to serve animal products					Moreover, a slew of team USA athletes are calling on the Olympic and Paralympic Committee (UOPC) to stop promoting dairy. Silver medalist Dotsie Bausch wrote an open letter to the body – highlighting how lactose intolerance disproportionately affects people of color. She wrote: “The promotion of unhealthy cow’s milk to Team USA athletes and to the public is unacceptable. And, is another example o…					Vegan charity PETA made the request following an investigation into a chicken farm belonging to ISE Foods showing neglect & abuse, but who are currently certified to sell eggs at the OG; The 2028 Summer Olympics, which will be held in Los Angeles, is also under pressure to go vegan to reach its sustainability targets. “If the Olympics want to go for the gold in sustainability, they’ll go vegan,” …
91	2021	Castrodale J. Here's what athletes are eating at the Olympic Village in Tokyo. Food & Wine. July 28, 2021. New York, USA. Accessed September 9, 2021 https://www.foodandwine.com/news/tokyo-olympics-village-dining-hall-food	To provide an overview of the catering services at the OG	Tokyo, 2021 Olympic Games	During	Blog	Foodservice Industry	Description of food provision with a focus on the menu and food waste	48,000 meals every day, for the 18,000 competitors, 700 menu items; menu: Japanese, Western, Asian (China, India, Vietnam); Examples: Ramen and udon noodles, wagyu beef, and tempura vegetables and seafood, but no raw sushi (only cooked & vegetarian options)			2000 staff members; [Due to COVID restrictions, athletes cannot eat in local restaurants] "I feel it's a lot of responsibility for us," Tsutomu Yamane, the senior director of Tokyo 2020's food and beverages services department said. "We want them to enjoy [Japanese food] … but it's major pressure."		Despite the chefs' initial concerns, the meals seem to be incredibly well-received. "Not to be dramatic, but these are the best gyoza dumpling things I've ever had in my life," American rugby player Ilona Maher said in a TikTok video, which she captioned "I eat them for every meal."	"American volleyball player Erik Shoji showed off his dinner from the Olympic Village's casual dining hall, which included somen salad, teriyaki beef, rice balls, grilled pork, buttered corn, fresh fruit, and okonomiyaki, a savory Japanese pancake that is popular in the western Osaka region. In another video, he detailed his post-match lunch, which featured edamame, "some sort of musubi," more co…			Olympics' first-ever gluten free section	Food waste: 4,000 of the 10,000 food-filled bento boxes that were pre-ordered for volunteers on the day of the Opening Ceremony. "On the day of the opening ceremony at the Olympic Stadium, the large number of staff on duty meant that all of the volumes were large, and a lot of the food was not consumed," organizing committee spokesperson Masanori Takaya said "We apologize for the huge waste." Foo…
92	2021	Perry J. Olympians reveal what the food is like in Olympic Village. Eat This, Not That!. July 29, 2021. USA. Accessed September 9, 2021. https://www.eatthis.com/news-olympians-reveal-what-food-is-like-at-games/	To highlight the selection & feedback from athletes on the food provided at various OG	Tokyo, 2021 Olympic Games	During	Blog	General Population	Description of food provision at various OG from the perspective of athletes with a focus on the menu selection and taste	Tokyo 2021: Junk food (Big Macs, churros, doughnuts), to Asian, Indian, Mexican, and Italian cuisines, to even regional delicacies from the hosting city. Japanese staples: ramen, udon noodles, grilled Wagyu beef, tempura. Over 700 menu items for the 18,000 competitors around the clock. It's estimated that 48,000 meals are served daily. Sochi 2014: The menu at the Sochi Olympics included blini (th…		Tokyo 2021: no raw fish due to food safety			Sochi 2014: American bobsledder Lolo Jones hated the food; London 2012: American swimmer Garrett Weber-Gale "My one-sentence review? The London Olympics Dining Hall pulls out all the stops."; Torino 2006: "It's disgusting. I've never eaten such bad food in my life," said Resi Stiegler, an Alpine skier from Wyoming. "It's unfortunate because Italy is known for its good food and I've had good Itali…	Tokyo 2021: USA rugby player Ilona Maher's favourites: deep-fried camembert, spring rolls, ramen & gyoza; Australian badmington player Sawan Serasinghe's caloric revenge after an OG loss consisted of six burgers, six large fries, 40 chicken nuggets, and six brownies (more than 8,000 calories)
93	2021	Agence France-Presse (AFP). 48,000 meals a day: Tokyo tackles feeding an Olympic Village. France24. July 13, 2021. France. August 20, 2021. https://www.france24.com/en/live-news/20210713-48-000-meals-a-day-tokyo-tackles-feeding-an-olympic-village	Overview of the menu at the Tokyo OG	Tokyo, 2021 Olympic Games	Pre	Online newspaper	General Population	Description of food provisions at the Tokyo OG with a focus on the menu, food safety & the impact of COVID restrictions	48,000 meals per day. Menu has 700 options. Menus are largely divided into three categories: Western, Japanese and Asian, which covers Chinese, Indian and Vietnamese options; focus on informal Japanese dishes (eg. ramen & udon noodles, sushi with cooked fish/vegetarian, grilled wagyu beef, tempura-battered fried vegetables, seafood, Okonomiyaki and takoyaki) - competition for recipes with the gen…		No raw fish served due to food safety rules	2000 staff members; [Due to COVID restrictions, athletes cannot eat in local restaurants] "I feel it's a lot of responsibility for us," Tsutomu Yamane, the senior director of Tokyo 2020's food and beverages services department said. "We want them to enjoy [Japanese food] … but it's major pressure."						3,000 seats at the main two-storey cafeteria; due to COVID restrictions: fewer seats and mealtimes must be kept as short as possible	Ingredients used will come from all 47 regions of Japan, including areas hit by the 2011 earthquake, tsunami and nuclear disaster, in keeping with the Olympics' "Recovery Games" theme.
94	2021	Schad T. Meet the team responsible for feeding Team USA in Tokyo. USA Today. July 20, 2021. USA. Accessed August 20, 2021. https://www.usatoday.com/story/sports/olympics/2021/07/20/olympics-feeding-team-usa-tokyo-games/7960656002/	To highlight Team USA's food provision plans	Tokyo, 2021 Olympic Games	Pre	Blog	Foodservice Industry	Description of food provisions for Team USA with a focus on shipments of ingredients & equipments and the menu	7000 meals served in 27 days for Team USA athletes & staff alone "Before the Games, Knutson said his staff shipped roughly 72,000 pounds of food and beverages to Tokyo from Colorado Springs, Colorado, where the U.S. Olympic and Paralympic Training Center is located." Menu: mostly lean meats, chicken breast, fish & vegetarian meals, pasta and meatballs "Knutson wrote in the email that he already h…	"The goal is to recreate meals that might be familiar to athletes, such as favorite dishes from the U.S. Olympic and Paralympic Training Center, and inject Japanese flavors when possible."		Brian Knutson, director of food and nutrition services for the US Olympic and Paralympic Committee coordinate the provision of lunch & dinner each day	in-kind products from Team USA sponsors such as Coca-Cola and Smucker's are also shipped from the US				"For more than a year, Knutson and his team have been coordinating with Team USA dieticians, working with local vendors and laying the groundwork for the dining operation at the USOPC's High Performance Center at the Okura Sports Park in Setagaya City, Japan, which will serve as a local training hub around the Games."	Food served buffet style in accordance with COVID-19 countermeasures + boxed meals for individual athletes or teams can be ordered by dieticians
95	2021	Garrity K. The Olympic Village is stressing over the food situation due to COVID-19 restrictions. Distractify. July 20, 2021. New York, USA. Accessed August 20, 2021. https://www.distractify.com/p/olympic-village-food	To highlight the catering challenging among COVID-19 restrictions	Tokyo, 2020 Olympic Games	Pre	Blog	General Population	Description of food provisions with a focus on the food environment	48,000 meals per day and over 700 meals on the menu (3 categories: Western, Japanese and Asian)			[Due to COVID restrictions, athletes cannot eat in local restaurants] "I feel it's a lot of responsibility for us," Tsutomu Yamane, the senior director of Tokyo 2020's food and beverages services department said. "We want them to enjoy [Japanese food] … but it's major pressure."		“I am looking forward to trying more food options from other parts of the world; again, based on competition schedules at past Games, I have stuck to foods that are familiar,” Mallory Weggemann [Paralympic swimmer] explained. “Our free McDonald’s binge the night after competition concluded in the London village [2012] sure hit the spot...” Alyse Willoughby [Olympic biker] said.				Athletes can only eat in the village due to COVID; 3000 seats; tables all have plexiglass down the middle to prevent the spread of COVID-19
96	2021	Bartiromo M. Eating at the Tokyo Olympics: Athletes give look at strict protocol, food inside Olympic Village dining halls. Nexstar Media Wire. July 22, 2021. USA. Accessed August 20, 2021. https://www.nxsttv.com/nmw/news/eating-at-the-tokyo-olympics-athletes-give-look-at-strict-protocol-food-inside-olympic-village-dining-halls/	To describe changes to the food environment to prevent the spread of COVID-19	Tokyo, 2021 Olympic Games	Pre	Blog	General Population	Description of the food environment with a focus on the COVID-19 protocol highlighting also the perspective of athletes						The divider “makes mealtime conversations pretty difficult, because it’s hard to hear through them, but it keeps us safe,” Australian water polo player Tilly Kearns says. Kearns added that her team also has a rule that “once the mask if off, we only have 10 minutes to eat” to reduce their chances of exposure. “This food is so good,”Team USA volleyball player Erik Shoji claimed, giving a special s…				Instructions to prevent the spread of COVID-19: seating capacities, the absence of physical menus, mandatory masks when not actively eating, keeping mealtimes as short as possible, adjusting dining schedules to avoid busier times when not competing, disinfecting hands upon entry & exit of dining hall, 1-2 meters distance when waiting in line, use of sanitizing wipes to clean table & seats before …
97	2021	Park J-m. S.Korea team to screen its food over Fukushima radiation concerns. Reuters. July 20, 2021. London, UK. Accessed August 20, 2021. https://www.reuters.com/business/environment/skorea-team-screen-its-food-over-fukushima-radiation-concerns-2021-07-19/	To highlight the conflict between South Korea and Japan due to South Korea offering its own catering	Tokyo, 2021 Olympic Games	Pre	Online newspaper	General Population	Description of South Korea's catering plans with a focus on food safety concerns and the conflict with Japan			The "South Korean team has also stepped up its food safety checks at the Tokyo Games to gauge radioactive caesium levels, with its own chefs preparing about 400 meals a day. "We are doing screening tests for caesium in food ingredients from kimchi we are bringing from home to other items including Japanese ingredients," said the South Korean Olympic spokesperson" "Japan has said many nations such…					"A spokesperson for the Korean Sport & Olympic Committee said it has booked a hotel near the Olympic village to prepare and deliver boxed meals to its athletes, adding that the country has run its own food programmes at every Olympic Games to help its athletes feel at home."
98	2021	Lim K-s. Following Korea, the American team also 'stopped loss' of food from Fukushima at the Tokyo Olympics. News Directory 3. July 22, 2021. Accessed August 20, 2021. https://www.newsdirectory3.com/following-korea-the-american-team-also-stopped-loss-of-food-from-fukushima-at-the-tokyo-olympics/	Summary of USA Food provision at the games	Tokyo, 2021 Olympic Games	Pre	Blog	Foodservice Industry	Brief overview of the raw ingredients needed for Team USA	Nutson is responsible for the meal of 72,000 pounds (about 32 tons) and 7,000 meals for American players. Prior to the opening of the competition, 72,000 pounds of food and beverages were transported from Colorado, USA to Tokyo, and about 7,000 meals are planned to be prepared during the competition.
99	2021	Meera V. Will food safety win a medal at Tokyo 2020 Olympic Games. Food Safety Works Academy. 2021. India. Accessed August 20, 2021. https://academy.foodsafetyworks.com/blog/will-foods-safety-win-a-medal-at-tokyo-2020-olympic-games	Food safety at the games	Tokyo, 2021 Olympic Games	Pre	Blog	Olympics teams	Description and analysis of food safety measures implemented at the Tokyo OG Organising Committe			To ensure food safety, 4 guidelines/manuals were created by the Organising Committee- apply to all food businesses that process, prepare, store, sell, or transport food and beverages Main points: Nutritional management for athletes; Safety and hygiene of food products; Environmental considerations; Unity in Diversity; Dissemination of information about topics such as food culture and engagement. …	Specially appointed hygiene supervisors will carry out inspections & report findings to the facility manager				"While providing the allergen information, the only allergens to be declared are eggs, milk, wheat, buckwheat, peanuts, prawns/lobsters, crabs, other crustaceans, cereals containing gluten (wheat, rye, barley, oats, spelt, and their hybridized strains), fish, soybeans, tree nuts, sesame and sulphites in concentrations of 10 mg/kg or more. While people from different countries are attending the ev…
100	2021	Horiuchi J. FEATURE: Olympic hosts ensure athletes get Japan taste despite restrictions. Kyodo News. July 27, 2021. Tokyo, Japan. August 20, 2021. https://english.kyodonews.net/news/2021/07/9ef46452d81d-feature-olympic-hosts-ensure-athletes-get-japan-taste-despite-restrictions.html	To provide an overview of the menu, food options and the sharing of Japanese cuisine at the Tokyo OG	Tokyo, 2021 Olympic Games	During	Blog	General Population	Description of food provisions with a focus on meals, menu, cuisines, vision for food provisions and the food environment	Casual dining hall: capable of providing up to 3,000 meals a day. Japanese food items on menu (both traditional and popular): including ramen, udon noodles, rice balls, tempura, oden, somen noodles, "okonomiyaki" pancakes, "zangi" (deep-fried salmon), toasted bread with peaches, ham & cream cheese, "zunda de panna cotta for dessert - top 5 dishes selected from a general public recipe contest. Mai…	"I hope the athletes staying at this village will feel the hospitality of Japanese culture even amid the coronavirus pandemic, including in the dining halls," said Seiko Hashimoto, president of the Tokyo Olympic and Paralympic organizing committee. "As we planned Japanese dishes for the Tokyo Olympics and Paralympics, we came to realize how diverse the cuisine is," said Tsutomu Yamane, a Japanese…	Raw fish is unavailable to ensure food safety "In the case of ingredients from Fukushima, which experienced a nuclear meltdown in the 2011 disaster, information will be provided to promote the safety of the prefecture's produce."		Coca-Cola				"Each dish is accompanied by nutritional information such as the amount of calories, protein, fat, carbohydrates, sodium and salt per serving. Certified dieticians are also on hand at a Nutritional Help Desk to provide further information if needed.".	Due to COVID restrictions, athletes' culinary encounter with Japan will take place almost exclusively in the casual dining area in the athletes' village in Tokyo. To give a sense of the culinary culture behind the Japanese menu items, tablets have been installed in the casual dining area with photos and introductions of the localities that produced the ingredients used on the day in question. The…	"We've put priority on using foods from the disaster-hit areas as the Olympics and Paralympics are meant to be an event to show the reconstruction efforts of the region to the world," said Takashi Kitajima, the village's general manager.
101	2021	Yoo J. (Olympics) Out of makeshift kitchen, S. Korea bringing taste of home to athletes. Yonhap News Agency. July 20, 2021. Seoul, Korea. Accessed August 20, 2021. https://en.yna.co.kr/view/AEN20210720008900315	Overview of food provisions organised by the Korean Sport & Olympic Committee for Team Korea	Tokyo, 2021 Olympic Games	Pre	Blog	Foodservice Industry	Description of food provisions for Korean athletes & officials with a focus on food safety, meals and food delivery	Officials and athletes from 25 sports have ordered 8,500 meals, an average of 425 boxes per day. Korean staples: rice and soup, bulgogi (grilled marinated beef) and kimchi & other side dishes, boiled chicken legs, rolled omelette and spicy stir-fried pork "The KSOC brought sauces and fermented side dishes from South Korea. For fresh vegetables, it is buying local ingredients produced from areas o…	"The primary objective for us is to provide quality meals for our athletes," said Jeong Nyeon-goo, head of operations at the national training center who has been put in charge of food services during the Tokyo Games.	South Korean athletes will have their own food service at the Tokyo Olympics because of contamination fears such as contamination from food from Fukishima and COVID -19. "We want to serve them safe food while also preventing the spread of COVID-19," said Jeong Nyeon-goo, head of operations at the national training center	"The Korean Sport & Olympic Committee dispatched a team consisting of a nutritionist, a food inspector and 14 chefs. Eight staffers from the KSOC and four contract workers are on hand overseeing administration, booking, delivery and quarantine."						Makeshift kitchen built in Henn na Hotel in Urayasu, a 20 min drive from the athlete's village. Makeshift kitchen: three containers set up in parking lot where chefs make the boxed meals for delivery to athletes three times per day. Trucks carrying meal boxes leave the hotel at 6:30 a.m., 10:30 a.m. and 4:30 p.m.
102	2021	Nagase Y. Watch: international athletes are raving about the food at the Olympic Village. Time Out. July 26, 2021. Tokyo, Japan. Accessed August 20, 2021. https://www.timeout.com/tokyo/news/watch-international-athletes-are-raving-about-the-food-at-the-olympic-village-072621	To showcase social media posts from athletes about the food at the Tokyo OG	Tokyo, 2021 Olympic Games	During	Blog	General Population	Highlights of meals and the food environment at the Tokyo OG using social media posts from athletes	Over 700 menu options Menu: pasta, pizza, sushi, stir fry, salads, gluten-free, vegan and halal options to cater to a variety of dietary and food requirements					"The best gyoza in the world" shared Ilona Maher, rugby player	Rugby player, Ilona Maher: gyoza, deep-fried camembert cheese, spring rolls, ramen			24 hours/day; 2 dining halls; sanitisers & gloves; masks on; disinfectant wipes used to wipe everything; plexiglass dividers between diners
103	2021	IBM. South Korean athletes have their own food service at Tokyo Olympics. NAN - News Agency of Nigeria. July 20, 2021. Nigeria. Accessed August 20, 2021. https://www.nannews.ng/2021/07/20/south-korean-athletes-have-their-own-food-service-at-tokyo-olympics/	Summary of an article published by Yonhap news agency about independent catering for officials & athletes from Korea	Tokyo, 2021 Olympic Games	Pre	Blog	General Population	Summary of main points on food provisions for Korean officials & athletes at the Tokyo OG with a focus on food safety and meal delivery	three packaged meals a day for each team member - more than 400 boxes are delivered each day to athletes and officials.		Reasons for independent catering: fear of radiation contamination of food provided from Fukushima; and COVID-19	14 chefs; makeshift kitchen in 3 containers at the hotel parking lots (20 mins away from athletes village
104	2021	Morillo A. Olympians are sharing what they eat in the Olympic Village dining halls. Delish. July 27, 2021. California, USA. Accessed August 20, 2021. https://www.delish.com/food-news/a37144164/olympic-village-dining-halls-tokyo/	To provide an overview of food provisions at the Tokyo OG based on social media posts from athletes	Tokyo, 2021 Olympic Games	During	Blog	General Population	Brief description of food provisions at the Tokyo OG with a focus on meal options and COVID-19 dining hall precautions	Meal options: pizza, pasta, stir fry, Halal, Japanese food, noodles, Roti, cereal, deli sandwiches, vegan and gluten-free stations									COVID-19 precautions: Sanitizing stations at the entrance to the dining hall, disposable gloves, face masks, individual plexiglass cubicles at the tables, and disinfecting wipes. Australian water polo team: 10-minute rule for eating to minimize exposure before putting on a new, clean mask after their meals.
105	2021	Loh M. Afraid that its athletes may eat contaminated ingredients from Fukushima, South Korea created its own Olympic food program. Japan is not impressed. Insider. July 19, 2021. New York, USA. Accessed August 20, 2021. https://www.insider.com/japan-upset-korea-olympic-food-program-fukushima-radioactive-ingredients-2021-7	To highlight the conflict between Korea and Japan due to Korea's decision to provide catering for its own team	Tokyo, 2021 Olympic Games	Pre	Blog	Foodservice Industry	Description of Korea's food safety concerns due to food grown in Fukushima being served at the Tokyo OG	420 meals a day for Korean Olympians and staff; food served such as Korean pickles		"South Korea is launching its own separate food program for its athletes and delegates in the Tokyo 2020 Olympics, over fears that they may be served contaminated ingredients" "The country has fretted over the possibility of its delegation eating food sourced from Fukushima prefecture, which was hit by a nuclear disaster in 2011." "Japanese authorities maintained that food made with ingredients s…	14 cooks
106	2021	WION Web Team. Fukushima effect: Now, South Korea to check food at Olympics for nuclear radiation. WION. July 19, 2021. India. Accessed August 20, 2021. https://www.wionews.com/sports/fukushima-effect-now-south-korea-to-check-food-at-olympics-for-nuclear-radiation-399078	To highlight the conflict between Korea and Japan due to Korea's decision to provide catering for its own team	Tokyo, 2021 Olympic Games	Pre	Blog	Foodservice Industry	Description of Korea's food safety concerns due to food grown in Fukushima being served at the Tokyo OG	420 meals will be delivered from a hotel near the games village to the South Korean delegation		South Korea will screen food content for possible nuclear radiation citing safety concern over the 2011 Fukushima nuclear disaster; radiation checks will also be conducted on Japanese ingredients							Exclusive food service for Korean athletes and delegates during the Olympics near the games village
107	2021	DPA. South Korean athletes have their own food service at the Games. Qatar Tribune. July 21, 2021. Qatar. Accessed August 20, 2021. https://www.qatar-tribune.com/news-details/id/217067/south-korean-athletes-have-their-own-food-service-at-the-games	To highlight that South Korea will be providing independent food service to their delegration	Tokyo, 2021 Olympic Games	Pre	Blog	Foodservice Industry	Description of the independent food service plans for the South Korean delegation	three boxed meals per day for each team member, with more than 400 boxes delivered each day to the athletes and officials.		Reason for the decision: fear about food from Fukushima, the Japanese region exposed to high levels of radiation following a tsunami-triggered meltdown at a nuclear power plant in March 2011.	Fourteen chefs; makeshift kitchen in three containers at a hotel parking lot 20 minutes away from the athletes village; South Korea has been providing independent catering for its delegation since the 2008 Beijing Games
108	2021	Takeo Y, Hagiwara Y. A first look inside the Tokyo 2020 Olympic Games Athletes’ Village. Bloomberg. June 21, 2021. New York, USA. Accessed August 20, 2021. https://www.bloomberg.com/news/features/2021-06-21/photos-look-inside-tokyo-2020-olympic-games-athletes-village	To provide insight into the set up of the Olympic Village at the Tokyo OG	Tokyo, 2021 Olympic Games	Pre	Blog	General Population	Brief description and photographs of the Olympic Village at the Tokyo OG with a focus on Japanese menu options and the food environment	"Dishes from across Japan’s regions will be available on a rotating basis daily, but the menu will feature food from the Tohoku region every day to raise awareness about recovery efforts there following the 2011 earthquake, tsunami and nuclear disaster." Casual dining room: classic Japanese foods, including rice balls, savory pancakes and skewers of meat									Main dining hall: capacity was cut to 3,000 as part of Covid prevention measures. The ventilation system will completely replace the air inside the hall every 15 to 20 minutes. 30 minutes for mealtime; seats are divided by clear acrylic boards; hand santitizer dispensers at entrance of dining rooms; Organizers expect the hall to be busiest during breakfast, with day 9 of the games potentially rea…
109	2021	Lewis L. What the pandemic Olympic Village reveals about Japan’s readiness. FT.com. June 26, 2021. London, UK. Accessed August 20, 2021. https://www.proquest.com/docview/2554957987?accountid=28745	Opinion piece on the measures put in place to minimise Covid spread	Tokyo, 2021 Olympic Games	Pre	Online newspaper	General Population	Restrictions on athletes in the context of COVID.			"In theory, the Tokyo 2020 village bubble will not, as at previous Olympics, host an effervescent festival of cosmopolitan co-mingling, but will instead, via stern rules, Perspex screens and artificially intelligent crowd-tracking software in the canteen, serve the now paramount purpose of putting this whole spectacle behind us without a medical catastrophe."
110	2021	Davis S. Inside the Tokyo Olympic Village, which will house 11,000 athletes and features a massive dining hall and 'fever clinic'. Insider. July 21, 2021. New York, USA. Access August 20, 2021. https://www.insider.com/photos-tokyo-olympics-athletes-village-rooms-dining-hall-2021-6#the-olympic-village-dining-hall-takes-up-two-floors-and-is-one-of-the-main-features-of-the-village-10	To show photos of the Olympic Village	Tokyo, 2021 Olympic Games	Pre	Online newspaper	General Population	Photos of the dining hall environment and table set ups showing new Covid countermeasures.	"Athletes will reportedly have about 700 food options"									"The Olympic Village dining hall takes up two floors and is one of the main features of the village." "The Tokyo Olympic Village dining hall has features to try and stop the spread of COVID-19 - There are plexiglass barriers on each table."
111	2021	Takenaka K. Olympics Tokyo organisers apologise for food waste, in latest Games headache. Reuters. July 28, 2021. London, UK. Accessed September 9, 2021. https://www.reuters.com/lifestyle/sports/olympics-tokyo-organisers-apologise-food-waste-latest-games-headache-2021-07-28/	To highlight public opposition to the Tokyo OG due the food wastage concerns	Tokyo, 2021 Olympic Games	During	Online newspaper	General Population	Description of the food wastage issue due to over-ordering of food with reduced staff and volunteer numbers								"From this week, measures to optimise (food) orders are being implemented at each of the venues, (and) we regret that large amount of over-ordering has occurred up until now," Tokyo 2020 spokesman Masa Takaya said, clarifying, however, that surplus food was not disposed but recycled into animal feed and other uses.			"Thousands of untouched lunch boxes and rice balls have been discarded at the stadium as a decision to hold the Games without spectators slashed the number of volunteers there, Tokyo Broadcasting System Television reported late last week. The report was particularly embarrassing for organisers as they have long pitched Tokyo 2020 as the sustainable Games and say on their own web page that "Tokyo …
112	2021	Morgan L. Hangzhou 2022 sign up Yum China as latest official exclusive supplier. Inside the games - Dunsar Media Company Ltd. February 9, 2021. UK. Accessed April 26, 2022. https://www.insidethegames.biz/articles/1104110/hangzhou-2022-yum-china-deal-asian-games	To report on the announcement by the Hangzhou 2022 committee of some of the official suppliers	2022 Asian Games (XIX Asiad), Hangzhou	Pre	Online newspaper	General Population	Announce the exclusive food supplier (and sponsor) of Western food at the Games					Chinese American fast-food company becomes "official exclusive supplier (and sponsor) of Western Food Catering Services" at the Games. "Under the terms of the deal, Western fast-food such as KFC and Pizza Hut will be available at Hangzhou 2022 venues, including the Athletes' Village."
113	2021	Globaldata. Yum China appointed as food supplier for Asian Games Hangzhou 2022. Verdict Food Service. February 8, 2021. London, UK. Accessed April 26, 2022. https://www.verdictfoodservice.com/news/yum-china-food-supplier-asian-games-2022/	To report on the announcement by the Hangzhou 2022 committee of some of the official suppliers	2022 Asian Games (XIX Asiad), Hangzhou	Pre	Online newspaper	Foodservice Industry	Announce the exclusive food supplier (and sponsor) of Western food at the Games					Chinese American fast-food company becomes "official exclusive supplier of Western Food Catering Services" at the Games.

## Sheet: Periodical
	SOURCE ( 42 periodicals, 5 unable to access)								META NARRATIVE
No.	Year	Reference	Aim/ purpose	Event	Timing (pre-post- during)	Type of evidence	Target audience	SUMMARY FOCUS	Description of meal/ menus/ food	Vision of food provision	Food safety	Catering Company Involvement	Sponsorship/ contract	Consumer perspective	Athlete food intake	Stakeholder perspective (expert)	Nutrition input in food provision	Food environment	Sustainability
1	2000	King P. Olympic World Menu Down Under. Nation's Restaurant News. 2000;34(14):54.	Interview with the appointed executive chef of the 2000 Sydney Olympic Games providing insight into the provision of food at this event, including menu planning alongside previous experiences at the 1996 Atlanta Olympic Games.	Sydney, 2000 Olympic Games	Pre	Periodical	Foodservice industry	Prior experience of caterer helped to inform menu at Sydney games to improve choice. The menu needs to meet a wide variety of cultures and tastes of athletes	“Australia cuisine features a lot of fresh seafood, fruits and vegetables. It actually has the subtle influence of Asian flavours, prepared simply, cleanly and fresh, and that’s what we strived for with our menu.” “As you might imagine, Olympic athletes have a wide variety of tastes and desires, and we have to satisfy them all.” “Pizza is considered an international comfort food, and there are lo…			Executive chef (Aramark Corp) Michael Crane leads a team of 20 chefs and nutritionists to produce a World Menu Down Under for 10,000 athletes, 8,000 coaches and staff, 5,100 Olympic officials and 5,000 media members. Food costs are estimated to be 40% for labour and 40% for food. Best sellers from 1996 Atlanta Olympics: Steak, seafood, fresh fruit, pasta bar, Rice Krispies treats		“One of the biggest pieces of feedback we got (from Atlanta games) was that the food was not seasoned correctly. Many foreign athletes felt that the seasonings were not intense enough." - Michael Crane (Executive chef)				The dining hall will seat 4000 people at a time and be a 24-hr all you can eat cafeteria.
2	2000	Pelly F. Nutrition at the Sydney 2000 Olympic and Paralympic Games. Food Australia. September, 2000;52(9):404.	To report on the nutrition kiosk set up, Olympic nutrition website, nutrition labelling and the village menu at the Sydney Olymic Games	Sydney, 2000 Olympic Games	During	Periodical	Foodservice industry	Dietitian's perspective showcasing nutrition initiatives (suitable menu, nutritional analysis of menu items, menu labelling & menu website) at the OG with a focus on providing nutrition advice & to gather data on athletes' food intake	1070 food items on the menu			Spotless Services Limited: official caterer of the Sydney 2000 Olympic and Paralympic Games & approached the Human Nutrition Unit at the University of Sydney for nutritional support					Sports Dietitians Australia: A nutrition kiosk was set up in the Olympic Village dining hall. Human Nutrition Unit: - Provision of a menu suitable for the needs of all athletes from a range of cultural and religious backgrounds. -Nutritional analysis of each item on the Olympic menu. - Development of a menu labelling system to provide information about the macronutrient content of each dish. -Des…
3	2000	King P. Olympics continue for Aramark dining-hall staff. Nation's Restaurant News. 2000;34(41):24.	To share an interview with the dining hall Manager and Executive executive chef (from Aramark Corp) for the 2000 Sydney Olympic Games providing insight into the provision of food at this event, including menu planning alongside previous experiences at the 1996 Atlanta Olympic Games.	Sydney, 2000 Olympic Games	Post	Periodical	Foodservice industry	Prior and current experience of the catering company at the OG with a focus on how to improve past food provision and reflect on current experience.	5000 menu items. Great success: special condiment table that offered virtually any spice or seasoning & allowed athletes to season their own food			Catering company: Aramark Corp. Atlanta OG: kitchen was set up in a parking lot and consisted of 27 trailers hooked together. Sydney OG: three large tents. “A lot of the ideas we talked about in Atlanta we were able to execute here. The overall flow of production was well thought out, and everything has run smoothly.” “working here exposes Aramark managers to different cuisines, cultures, custome…				Executive chef percerption that the way to judge success of the menu at the Sydney Olympics was a lack of requests from Athletes...."Everyone has been very receptive to us. There have been no complaints and no requests. That tells us that we’ve been able to provide whatever anyone from any county might need.” -Michael Crane, executive chef.		“The dining room is much larger (than in Atlanta); there are 1,500 more seats. The kitchen is probably twice as large as Atlanta’s, and it has a wonderful system that offered better flow-through of products.”
4	2001	Barbieri K. Olympic profile: Bill Beam, the Compass Group food planner works on an epic scale. Amusement Business. 2001;113(13):25.	To share an interview with the project director for food services at the 2002 Salt Lake City Winter Olympic Games providing insight into the considerations being made in preparation for the event.	Salt Lake, 2002 Winter Olympics	Pre	Periodical	Foodservice industry	Description of food provisions for the OG with a focus on the specifics of the caterer, staffing requirements, logistics of meal provision and the menu	150,000 meals per day “Food at the 2002 Games will be nutritious but substantial. The food will need to be heartier than what was offered during the summer games because of the cold weather.” “We will have a three day supply of food at all times, as well as in the Village.” 9 day menu cycle (each day menu will be identical at all venues). Several specialised food items eg. quarter pound Angus bee…			Previous experience in hosting large events is important for preparation as a caterer (says Beam). Beam: prior experience as project director for competition venues during the 1996 Atlanta Olympics. 1st time in Olympics history: 1 catering company --> catering consistency. 5000-sq radius that encircles the Olympic village and venues --> shipping can be difficult in a blizzard. Team Compass: 1000 …						24 hours/day
5	2001	Weisberg K. Compass readies foodservice of-and for-Olympic proportions. Foodservice Director. 2001;14(11):44.	To discuss foodservice considerations for the Compass Group as they plan the catering for the 2002 Salt Lake City Winter Olympic Games.	Salt Lake, 2002 Winter Olympics	pre	Periodical	Foodservice industry	Description of catering logistics of the OG with a focus on food preparation, food security and safety issues	American-West theme: ‘good quality, hearty, stick-to-the-ribs winter fare from the heartland featuring lots of smoked fish, chilis, BBQ, etc.	"It's a challenge for us and we look forward to it - to give the attendees an experience like they never had before." - Timothy McLaughin (head chef for the Games)	"We'll be required to order and have on-hand two extra days of products in order to continue uninterrupted catering service for 48 hours during environmental or security emergencies" Joe Polidora (Vice president of sports and entertainment & lead contact for Compass Group) points out. Food safety concerns: prevent equipment & water lines from freezing.	Compass Group will provide catering and concession services to the 3,500 hundred residents (mostly athletes) of the Olympic Village, located on the University of Utah campus, as well than to more than 125,000 people daily (including spectators, volunteers, media, judges, officials). 600 staff including 200 student interns and 150 chefs. Mandatory FBI checks of catering supplies.					Dietitian approved menu cycle	Food will be initially prepared in the central kitchen but brought up and ‘finished-off’ in satellite kitchens situated in different locations on the sides of mountains. Stations set up like replicas of RA’s B&I foodcourt locations. "So whether they want to pump-up or go light, there will be lots of choices."
6	2002	Williams R. Catering at the Games. Olympic Review. 2002;27(43):44-46	To provide an overview of the evolution of food provisions at US hosted Olympic Games	Salt Lake, 2002 Winter Olympics	Post	Periodical	General Public	Description of food provisions at various OGs with a focus on menu, food quantities, catering and the food environment	OG 1932: worldwide depression --> simple food service. OG 1960: emphasis on boiled, steamed, roasted & broiled foods (very little fried) with 1 dish from each country on menu. 1980 OG: huge growth in numbers - 8 tonnes of bananas, 20,000 pounds of pasta, 6 tonnes coffee, 50,000 pounds steak, 8 tonnes bacon, 196,000 boxes cereal, 280,000 cookies. Diversity of ethnic tastes & nutritional requiremen…		Major considerations for dealing with the cold temperatures --> Equipment, including refrigerators, were checked to ensure that water lines were not frozen.	1980 OG: Caterer: ARA food services. 2002 OG: Dave Lucas (Food Services Manager with 20 years experience incl. Sydney OG): "The thing to remember is no matter where the event is, it's all about knowing who your "customer" is and to meet or exceed their needs using common sense resolve." The catering service for the games will span 5,000 square miles encompassing nine competition venues for 23 dif…			1980 OG: boxed lunch included: ham & cheese sandwich, fruit juice, nuts, crackers, granola bars, fresh fruit, hot soup and condiments.			OG 1960: first complete Olympic Village with dining centre (900 seats) where fraternisation & socialising between athletes & officials could occur. OG 1980: breakfast, lunch & dinner with international buffet at night. 2002 OG: 24hrs/dayFood will be initially prepared in the central kitchen but brought up and ‘finished-off’ in satellite kitchens situated in different locations on the sides of mou…
7	2004	Murphy TJ. Village people- a look into the Athens athletes' village and other cogent notes of Olympic record. Triathlete. September 30, 2004;245(30):32-33	To provide insight into the athletes’ village and other aspects of the 2004 Athens Olympic Games.	Athens, 2004 Olympic Games	Pre	Periodical	Athletes and Foodservice industry	Description of catering services with a focus on food quantities and the role of the dietitian	- 2 million meals to be served to athletes, coaches and officials over a 2-month period. Sample of shopping list:• 225,000 pounds of seafood •120 tons of meat•20 tons of eggs •20,000 pounds of rice •177,000 pounds of potatoes•8,000 pounds of kimchie •628,000 bananas •63,456 gallons of milk Mediterranean and Middle Eastern dishes of Greece to be highlighted, but ‘just about every taste will be pro…		Dietitians role - “the months of preparing plans and a detailed database inspired the dietitian to use the term “critical path analysis” to describe the procedures for procuring safe, tamper-free food from farms in Greece and Europe.	• The village will house and feed approx. 16,000 athletes. • Aramark (US) to provide major catering and reported that the 2004 Games will be the largest operation yet (after catering 12 Olympic Games previously).					First time for Aramark dietitian Jillian Wanik - will staff a kiosk in the village for 14 hours a day. Aramark dietitian ensured nutrition analyses were made available in in three official languages – Greek, English and French. “We’ve developed a detailed database. We have to consider nutritional needs, cultural variables, and religious restrictions. We’ll also have translators available to help …	Dining room to seat 6,000 at a time to feed approx. 24,000.
8	2004	Olivier M. sport sante nutrition. / Sport health nutrition. Velo Mag. 2004;24(6):46-47.		Athens, 2004 Olympic Games		Periodical		UNABLE TO ACCESS THIS ARTCILE
9	2004	King P. Aramark goes for gold as Olympics foodservice provider. Nation's Restaurant News. 2004;38(23):20.	To announce Aramark (US-based company) as the foodservice provider for the 2004 Athens Olympic Games	Athens, 2004 Olympic Games	pre	Periodical	Foodservice industry	Scale of catering services and staff required. Amercian Caterer, needing to partner with local catering company from Athens to win the bid. Menu to "showcase" Greek culture and using local produce.	Menu will reflect diverse cultures but still a "visible" Greek influence. "Greek cuisine deserves an important place in the field of international food" said Costas Tsingas, executive chef for Daskalantonakis. "We will be offering Greek produce, meats, cheeses and olive oils, and popular Greek dishes will be plentiful." Cheeses: feta, kasseri, graveira, manouri and houlimi. Cow's, goat's and shee…			Aramark Catering team of 2,000 (experience since 1976) serving approximately 24,000 people. "Product sourcing and menu planning have been intensive." Crane said. "Like the athletes, we have one chance. Operations need to go smoothly so athletes can get the meals they want and need quickly and get to their designated events." Kitchen size: > 42,000 square feet (noted that this kitchen was 30% smal…						147,700 ft dining hall called Filoxenos was built, to seat 6,000 plus 600-seat cafe called Epicurous.
10	2005	A continent in one village. Gold. The Magazine for the Games of Your Life. 2005; 1:20-22. Accessed April 15, 2022. https://search.ebscohost.com/login.aspx?direct=true&db=s3h&AN=SPHS-1026696&site=ehost-live	Provides information about the Athletes' Village facility for the 15th Asian Games in Doha, Qatar. The article describes amenities, food services and more.	2006 Asian Games in Doha				UNABLE TO ACCESS THIS ARTCILE
11	2006	Catering to your culinary needs. Gold: The Magazine for the Games of Your Life. 2006;(6):8. Accessed April 25, 2022. https://search-ebscohost-com.ezproxy.usc.edu.au/login.aspx?direct=true&db=s3h&AN=SPHS-1037076&site=ehost-live	Describes the catering services that will be on hand during the 2006 Asian Games in Doha in order to meet the dietary requirements of athletes, officials and journalists.	2006 Asian Games in Doha				UNABLE TO ACCESS THIS ARTCILE
12	2006	A festival of food! Gold: The Magazine for the Games of Your Life. 2006;(4):62. Accessed April 25, 2022. https://search-ebscohost-com.ezproxy.usc.edu.au/login.aspx?direct=true&db=s3h&AN=SPHS-1031347&site=ehost-live	Provides information about the catering services that will be provided during the 2006 Asian Games in Doha, Qatar, including the different menus on offer.	2006 Asian Games in Doha				UNABLE TO ACCESS THIS ARTCILE
13	2006	Tang Y. Menu for 2008 Olympics. Beijing Review. 2006;49(50):26.	To provide an overview of the catering plans for the OG	Beijing, 2008 Olympic Games	Pre	Periodical	General Public	Description of food provisions with a focus on cuisine, food safety and nutritional input.	The Beijing Organizing Committee for the Games of the 29th Olympiad (BOCOG) announced that the cuisine offered in the Olympic village during the Olympics will be mainly Western and the proportion between Western and Chinese dishes will be kept at seven to three. "The menus for each meal during the Olympics will be worked out in detail beforehand and every day will have a distinctive menu."		The Olympic Committee would have to approve every menu before it is confirmed as an Olympic menu. Every dish will come with a quality card, certifying that it has been made as per the pre-determined procedures. Food safety remains a top concern. Chinese and foreign experts on the food safety panel of the BOCOG have put forward a comprehensive action plan on food safety, according to which experts…					Li Jingze, chef, Western cuisine restaurant (not specified) – "This decision has been controversial and Chinese chefs hope athletes and foreign guests will take this opportunity to sample more pure Chinese delicacies, including desserts and snacks.” Xu Yunfei, China Cuisine Association – "An exhibition on Chinese cuisine will be open throughout the Olympics in the Olympic village, to showcase Chi…	"There is not much difference in the ingredinets used; only that professional nutritionists' suggestions have been taken into account in preparing the food." said Shen Dan, nutritionist. Common for Western professional athletes to have his or her own sports nutritionist who decides what foods they could eat during and before games.	round-the-clock catering services for 30 days in a row
14	2006	Zhang H, Zhang MX, Zhou QX, Mo HZ. Great expectations - Foods and the 2008 Olympic games in Beijing. Agro Food Ind Hi Tec. 2006;17(3):Xxviii-Xxix.	To highlight the lack of current sports nutrition knowledge in China and to share initial plans for food safety and integration of the Chinese cuisine in the upcoming OG	Beijing, 2008 Olympic Games	Pre	Periodical	Foodservice Industry	Description of Olympic foods program with a focus on food safety, Chinese cuisine, food vision and nutritional input	As one of world's most famous countries with its rich cuisine, the 2008 Games is also a window that China will show the world its rich culinary culture. Four famous Chinese cuisines: Beijing, Cantonese, Sichuan and Huaiyang --> museum of Chinese Culinary Culture will be build	Scientific, environmentally friendly and cultural features have been promised. Chinese Culinary Museum purpose: show the rich culinary culture & to stimulate further developments of the Chinese food industry	Key issue for the games is food safety & nutrition (safety control, monitoring throughout production chain, anti-doping control & anti-terror in food production and distribution systems). Official food safety program was started 3 years prior to the games - includes a complete trace system for raw foods, certification (ISO and HACCP) & monitoring regulations						"China paid less attention to nutritional values of foods in the past and the lack of sufficient qualified nutritionists also hampers the R&D in this field so far. Therefore, Chinese government recognizes that it is an urgent issue for China" "the food program for the 2008 Games will explore the rich resources in Chinese traditional practice in health foods" "China has a rich history of using med…
15	2006	Elan E. Autogrill SpA prepares for herculean task of feeding millions at Winter Olympics. Nation's Restaurant News. 2006;40(4):21.	To announce Autogrill SPA as the foodservice contract winner for the 2006 Torino Winter Olympic Games.	Torino, 2006 Winter Olympic Games	Pre	Periodical	Foodservice Industry	Overview of catering arrangements with a focus on collaboration with a sponsor, food safety and the food environment.	300,000 meals served in total. Menu caters to any dietary restrictions.		Botaro noted "Autogrill will supply food and beverage services [in accordance with] the Olympic Organization Committee's rules about products, offerings, food quality and safety standards." Food safety security measures will be in place. “In Athens, it was the first Olympics after Sept 11, and safety requirements were taken to another level. This was not only from a supply level, but actually mov…	Caterer: Italy-based Autogrill SpA Catering for more than 1 million people in total. Chris Bigelow, president of Bigelow Companies Inc.: awarding of supplier contracts for the Olympics are sometimes difficult and political in nature. “A lot of these countries like to do things politically, help the local people,” he said. “But the problem is the logistics. When you throw things in like security, …	McDonald’s will have two venues on the premises. The McDonald’s outlets were to be staffed with more than 300 of the companies best-performing employees from 24 different countries. The chain also planns to debut the worldwide rollout of its nutrition-information initiative on packaging and in-store materials. "Our McDonald's restaurant teams have always shared many of the same ideals as the Olym…			Aramark's Bruno: "They're much greater [nutritional requirements] than in a normal foodservice operation because they're using the food for fuel" "These are world-class athletes who when they travel- go to foreign countries they haven't competed in - they want us to give them food that reminds them of home that also provides fuel. They eat different things leading up to events; they may carb-load…		Three 24-hour cafeterias across two of the three Olympic villages
16	2007	Wiggins J. Health groups call for organic food at 2012 olympics. FT.com. 2007:1.	To provide an overview of the calls for sustainability at the OG	London, 2012 Olympic Games	Pre 2012	Periodical	General Public	Description of calls for sustainability from health groups with a focus on McDonald's and Coca-Cola					At the 2012 London Olympic Games, McDonald’s has the rights to operate restaurants in the Oympic village and park and Coca-Cola is a sponsor of the event.			Peter Melchett, policy director at the Soil Association, said: “There’s nothing to stop the Olympics from being a real showcase for healthy eating.”			"The 2012 London Games's organising committee has said it will promote local, seasonal, organic and fair trade produce, but has not specified how exactly it plans to do this. The strategy will be developed over the next year." Organisations want McDonald’s, and Coca-Cola to ensure that 75 per cent of the food and drinks they sell is unprocessed; 50% is locally-sourced; and 30% is organic. Coca-Co…
17	2007	Parker-Simmons S, Meyer NL, Larson A, Daigle K. Foodservice at the Olympics: Vital Needs, Future Perspectives. Scan's Pulse. 2007;26(3):15-16.		Not specific to event		Periodical		UNABLE TO ACCESS THIS ARTICLE
18	2008	Beijing Olympic Games Organizing Committee Press Conference on Public Health, Food Safety, and Drug Supervision and Regulation. Chinese Law and Government. 2008;41(5):70-89.	To report on the Olympic Committee’s position on Public Health, Food Safety, and Drug Supervision and Regulation for the 2008 Beijing Olympic Games.	Beijing, 2008 Olympic Games	Pre	Periodical	Government bodies	Food Safety. Directors addressing and dispelling food safety concerns to media questions on food safety issues in Beijing. More aggressive questioning on food safety issues from international media than local media.			Construction of food safety monitoring system (disease prevention, sanitation supervision, monitoring of drinking water): 1. organizational network system 2. Food safety responsibility system 3. Food safety inspection & testing system 4. logistics & distribution system 5. Upgrading the agricultural products Questions from the media – Phoenix Satellite reporter – rumours that Bejiing pork is inedi…
19	2008	Sixsmith R. Call for local food supply for 2012 Olympics. Horticulture Week. 2008:33.	To report on about sustainability plans such as local food supply at the 2012 London Olympics.	London, 2012 Olympic Games	Pre	Periodical	Foodservice Industry	Local and sustainable food supply. Political and local business interests calling for LOCOG to source food locally and start preparations early.			Jones said: "Food security in the future is going to be a big issue, so the issue of 'local to London' is going to be very important. The plan is to employ business development managers to work in each of the wholesale markets [including fresh produce] to develop supply chains. We hope to have a sustainable food system in place well before the Olympics in 2012."					Phillip Hudson, chief horticulture advisor, NFU – "We are aiming to press for the use of Red Tractor food at the Olympic Games. I think it's a real goal to aim for - we can make the 2012 Olympics a Red Tractor Olympics. We need to ensure that growers can contribute their produce via supply businesses that will tender winning contracts. There is no reason why the majority of the produce supplied t…			London Assembly member Jenny Jones has called on the NFU to ensure that the 2012 Olympic Games is supplied with UK-grown fresh produce. Jones, who is chair of the London Food board, said: "We have got to source food locally to London but [LOCOG] has not yet quite understood that you have to build up capacity before the Games. Ten thousand strawberries will not arrive on the first day if you have …
20	2008	Anonymous. Food safety measures ramped up for Olympics. Quality Progress. Vol 41. Milwaukee: American Society for Quality; 2008:15.	To highlight food safety strategies employed for the Beijing Olympic Games.	Beijing, 2008 Olympic Games	Pre	Periodical	Government bodies and Foodservice Industry	Food safety strategies to be implemented - video records during production process & global positioning satellites			"The safety of Olympic food is our top priority" said Li Changjiang, director of quality supervision "we must look carefully into every step of the production process and be vigilant to possible sabotage." Strategies: suppliers need to maintain video monitoring records of their food storage & production and global positioning satellites to monitor food production, processing factories, and food h…					“The safety of Olympic food is our top priority. We must look carefully into every step of the production process and be vigilant to possible sabotage.” [Li Chanjiang, Director of China’s general administration of quality supervision, inspection and quarantine]
21	2008	Carrus E. From Palm Beach to Beijing: Olympics' main dining director. Meeting News, Northstar Travel Media LLC. 2008;32(14):12.	To share an interview with the appointed main dining director of the 2008 Beijing Olympics providing insight into the provision of food at this event.	Beijing, 2008 Olympic Games	Pre	Periodical	Foodservice industry	Description of food provision with a focus on scale, catering team, experience of catering staff and menu	Aramark expects by the end of the games, there will have been more than 3.5 million meals served, comprising of 130 tons of meat, 93,000 pounds of seafood, 20 million servings of rice, 93,000 bananas and 16,000 pounds of tofu. Our culinary team has worked for year to develop a crowd-pleasing and nutritious world menu (i.e. an array of international dishes, including Asian and Mediterranean styles…	"My experience has taught me that it is not just about delivering food to the masses; clients have discerning tastes and demand that even the smallest detail be addressed. My goal here is to work towards creating a main dining room that is efficient – given the volume of meals served – but still leaves a good and lasting impression" said Jennifer McCrary, main dining director		Aramark is the supplier of all catering services in the Olympic villages. Much of the Beijing food and beverage team has been on-site for two years. There are 50 managers reporting to the main dining director.				Jennifer McCrary, Main Dining Director, Aramark "My most important task is to ensure that we have accurate nutritional signage on each and every item.”		Dining room: 6,000 seats; 24hours/day open for 60 days
22	2009	Zhang J. Press conference on Beijing Olympic Games food safety assurances. Chinese Law and Government. 2009;42(4):22-30.	To discuss the food safety strategies at the Beijing Olympic Games.	Beijing, 2008 Olympic Games	During	Periodical	Foodservice industry	Description of food safety measures - from the perspective of OG officials - witha focus on results of monitoring and specific strategies			Total of 1.6 million Olympic meals tested to date with no food safety incident. Overall up-to-standard rate of supplies was 98.67% and all nonstandard foods were sealed & destroyed. The entire food service process was considered to ensure the safety of the food supply, this included: 1. Production of farm produce 2. Manufacturing and processing of foods 3. Transportation and logistical system 4. …
23	2009	Stagg J. The race is on to supply the Olympic catering operation. Caterer & Hotelkeeper. 2009;199(4607):8.	To announce the start of the race for catering contracts for the London OG	London, 2012 Olympic Games	Pre	Periodical	Foodservice Industry	Description of food vision, scale and types of catering contracts	Estimated 14 million meals will be served 330 tonnes of fruit and vegetables, 232 tonnes of potatoes, 100 tonnes of meat, 82 tonnes of seafood, 31 tonnes of poultry items, 21 tonnes of cheese, 19 tonnes of eggs, 25,000 loaves of bread	"The Food Vision states that the Games is an opportunity to showcase 'the great diversity and quality of British food', which should be delivered to key benchmarks in 'sustainability, food traceability, labelling and training'."		Jan Matthews, head of catering at LOCOG, said that packages would be broken up by venue. "There will be 12 packages for catering" "They are for everything from the Athletes' Village to Eton Dorney and will vary in size and complexity. The variety of packages available will lend themselves to different types of organsisations." — the largest contract will be the £20m Athletes' Village deal — Matth…	McDonald's, one of the three preferred suppliers (the others being Cadbury & Coca-Cola) is expected to supply 20% of the total food provision, with the rest going out to tender			"Bob Cotton, chief executive of the British Hospitality Association, which is part of the London 2012 Food Advisory Group, warned there was confusion among operators as to how to get involved." "The key thing over the next 18 months is for the Olympic bodies to connect with the industry so that operators recognise the opportunity."			LOCOG has set Red Tractor as the base standard for all meat, fruit, vegetables, salads, cereals and dairy provided at Olympic venues. All dairy products and meat must be British, while eggs must be free range and carry the British Lion mark, and fish should be sustainable. Any chocolate sold must be Fairtrade or ethically sourced.
24	2010	Currell K, Lundy B, Pearce J, Lewis N. Commonwealth Games Nutrition. Sport & Exercise Scientist. 2010;25:10-11	‘With the Commonwealth Games being held this year in India, English Institute of Sport (EIS) nutritionists Bronwen Lundy, Nathan Lewis, Dr Kevin Currell and Jeni Pearce provide their five key nutritional concerns for the Games.’	Dehli, 2010 Commonwealth Games	Pre	Periodical	Athletes/Coaches	Stakeholder perspective on nutritional concerns with a focus on travel, hydration, illness, water bottle hygiene and nutrition in the food hall (avoiding food-borne illness and over-eating)			"Food is often the major carrier of infective agents and much of the advice surrounding prevention focuses on avoiding high-risk items with 'boil it, cook it, peel it or forget it' being a well-known catchphrase." "Thankfully, food hygiene practices within the athletes village are likely to be of a high standard with the catering provider being the same as for the 2006 Melbourne Commonwealth Game…		Official sports drink of the Commonwealth Games is Powerade Pro, which is designed for these warm conditions			[temperatures will be higher for most athletes] "Exercise in the heat increases carbohydrate utilisation and, although acclimatisation reduces glycogen breakdown, it is still higher than for milder conditions. In addition, sweat rates will be higher in acclimated individuals, with attenuated sweat electrolyte concentrations. All of this will influence nutritional status and competition strategies…	Strategies implemented by the Great Britain short-track speed skating team at the Vancouver 2010 Winter Olympics: 1. Interactive group session with SWOT analysis of eating in the Olympic Village & discussion about best strategies to cope 2. Presentation on different food stations & team's food hygiene rules 3. Individual daily plan with key nutrition process goals for each day. --> feedback from …
25	2010	Anonymous. Boycott promises Olympic showcase of best of British food. Horticulture Week. 2010:23.	To discuss food provision at the 2012 London Olymic Games, particularly related to new standards for procurement.	London, 2012 Olympic Games	Pre	Periodical	Foodservice Industry	Sustainability - contracts to ensure recycling waste and encouraging local procurement of food. Calls for London having a "proper food strategy" citing the experience of Beijing which showed problems with food supply								‘"The Olympics offers fantastic opportunities for British food." [Rosie Boycott - the Mayor's food adviser and chair of London Food] said that the experience at Beijing Olympics -where the food supply was chaotic and choice was poor - has shown that London must have a proper food strategy.”’ Boycott added that smaller producers would be supported, both via a website and by being given access to t…			Food recycling- an important element of the foodservice at the event. Contracts stipulated that at least 70 per cent of the waste from the food production will be recycled and none will go to landfill. New standards were to be introduced to encourage local, seasonal procurement of food. [Rosie Boycott] "It is the largest peacetime catering effort in British history." "Contracts being negotiated s…
26	2010	Anderson F. Canadian food takes centre stage as Olympics open. Ontario Farmer. 2010.	To discuss the promotion of Canadian food and beverage products to be showcased at the 2010 Vancouver Winter Olympics.	Vancouver, 2010 Winter Olympic Games and other Olympic Games	Pre	Periodical	Government bodies	Description of food provisions with a focus on local food and beverages, foods provided by major sponsors and the food vision for the Games	"The scale is quite remarkable," Lang said. Previous games: • 100,000 meals served in the three athlete villages at the Winter Olympics in Torino in 2006. • In Athens, in the summer of 2004, the Olympic Village was fueled by 140 tons of fruits, 120 tons of vegetables, 15 tons of pasta, 17 tons of rice, 120 tons of poultry and 143 ton of meat.	Nevertheless, says Lang, there's a lot of opportunity to promoteCanadian food and agriculture through the Olympics, and he's been working at this for the past 18 months.			“When athletes arrive in the Olympic Village this week, if they're eating cereal, it will be cereal from General Mills Canada. If they're drinking milk, it will be a Saputo dairy product, and it they're chewing gum, it will be Wrigley's. Buy a burger and it will provided by McDonalds -so it will be Canadian beef, while Coca Cola will supply the Minute Maid juice drinks, Dasani bottled water and, …
27	2010	Anonymous. Olympic food venues not all up to standard. Food Management. 2010.	To highlight findings from the Vancouver Coastal Health Authority report on the food safety of food operations at the 2010 Vancouver Winter Olympics.	Vancouver, 2010 Winter Olympic Games	During	Periodical	Foodservice Industry	Food safety - findings of report showed 1/3 operations failed to meet health regulations			More than one third of the food operations at the 2010 Winter Olympics in Vancouver failed to fully meet health regulations. Inspection reports compiled by the Vancouver Coastal Health Authority show that 147 of 424 venues were not compliant in at least one area of their operations. Of those, 56 were specifically cited for "potentially hazardous food" conditions usually having to do with maintain…							424 food operations at the 2010 Vancouver Winter Olympics. 'These operations were temporary facilities set to serve athletes, staff, media and the public, ranging from from full sit-down restaurants and dining halls to hot dog stand and beer vendors.'
28	2011	Stamford J. BaxterStorey and Austrian firm gain Olympic catering contracts. Caterer & Hotelkeeper. Vol 201. London: Travel Weekly Group; 2011:6.	To announce the first caterers to secure catering contracts at the London 2012 Olympic and Paralympic Games.	London, 2012 Olympic Games	Pre	Periodical	Foodservice Industry	Outline of specific roles of the first four confirmed caterers of the London OG with a focus on experience	BaxterStorey will serve about 50,000 meals per day			Caterers for London 2012 Olymics: BaxterStorey, Do & Co, Sodexo and Amadeus. Media will be catered for by BaxterStorey in a deal estimated to be worth £20 million. Do & Co (catered 2004 Athens OG and 2006 Turin OG): will cater for 8,000 VIP guests of the International Olymic Committee and the Olympic Partner sponsorship program. Sodexo and Amadeus will cater the public and workforce in the Olympi…				The move to award the high profile contract to a non-British firm raised some industry eyebrows, however the company’s previous Olympic experience was an enabler. Chris Stern, Stern Consultancym said: " A company that has done an Olympic Games before will be perceived to be a low-risk option. The Olympics is so unique that games experience could be more important than getting a local operator."		12,000sq m catering village.
29	2012	Janssens F. The Olympic legacy: Feeding London. Anthropology Today. 2012;28(4):1-2.	This is an opinion piece on the progress of food past the Games	London, 2012 Olympic Games	Post games	Periodical	Foodservice Industry	Critical analysis of the food vision and sustainability plans for the London 2012 OG and their results	"It is noteworthy that the requirements for the Games 25,000 loaves of bread, 232 tonnes of potatoes, 75,000 litres of milk, etc. – does not cater for the varied dietary preferences of many people in east London, such as rice, pulses and so on."	"Rather than seeing the Games solely in terms of the benefits that it might bring a market economy, [..] the 2012 Olympic legacy may be understood in terms of the anthropological gift, based on lasting relationships that pervade all aspects of society." "Laid out in several Olympic documents, the most important legacy of the 2012 Games was to be the ‘regeneration’ of east London. Achieved through…			World's biggest McDonald's; other major sponsor: Coca-Cola						The 2012 London Games stand out because these are proclaimed by the organizers to be the first to take into account the effects of the Olympics on food. ‘the largest peace-time catering operation in the world’ --> established a Food Advisory Board, with the aim of delivering a legacy of better, healthier and affordable food for Londoners. Critics are sceptical about how the London Games, with Coc…
30	2012	Bruce A. Supply issues cause ‘chaos’ for Olympic catering. Food Manufacture. 2012(8).	To share information about the food provision at the 2012 London Olympic Games predominantly focusing on catering issues.	London, 2012 Olympic Games	During	Periodical	Foodservice Industry	Description of food provisions with a focus on impact of sponsorship deals on other suppliers and reviews from spectators	Cver 14 million meals to be served across 40 locations			Catering giant Sodexo recruited 4,000 staff for the Olympics. It covers venues including the Olympic Park in Stratford, Hampden Park, St James Park, the Royal Artillery Barracks and Lord’s cricket ground.	London 2012 sponsors Coca-Cola, McDonald’s, Cadbury, Nature Valley and Heineken provide the only branded products on sale at Games venues. All soft drinks and mineral water is provided by Coca-Cola, including smoothies and juices. Other suppliers are restricted in what they can sell (no brand packaging, no chips on their own, no burgers, no international brands). McDonald’s operates at four Olymp…	Spectators have also complained of long queues, including a half-hour wait for sandwiches at the Olympic rowing event at Dorney Lake in Eton, poor availability, long queues and badly trained catering staff.					Fairtrade tea & coffee
31	2012	Cox G. Aussie Olympians eating in London. Run for Your Life: R4YL. 2012(44):60-62.	To provide an overview of the facets of food provision at the 2012 London Olympic and Paralympic Games.	London, 2012 Olympic Games	Post	Periodical	Athletes	Greg Cox's (Assistant team Manager (Triathlon) and dietitian for the Australian Olympic Triathlon Team) provides an overview of the catering arrangements available at the London Olympic Games with a focus on menu, food environment, catering challenges and sustainability	"Jan Matthews, head of catering, cleaning and waste estimated they would serve 65,000 meals on the busiest day of the games in the main hall." Pasta/pizza bar, a speciality cheese area, sushi bar, halal food available. Stalls outside serving best of England, Ireland, Scotland and Wales, in little finger food serves - e.g raspberries and cream, waffles, pikelets. Food carts around village served y…			Rowing and kayaking coaches felt that the athletes were not close enough to the regatta centre --> acquired new close accommondation --> National Rowing Team's Dietitian, Bronwen Lundy, devised a menu & implemented by foodservice dietitian Jo Mirtchsin --> a couple of extra fridges and a BBQ hired and the athletes were catered Aussie style. Some triathlon teams stayed off-site (close to Hyde Park…	Various Olympic sponsors showcased products in the main dining hall - McDonald's and a McCafe and drink stations supported by Coca Cola and "ample" Cadbury items.			Greg Cox - Dietitian with Australian Olympic team - "the set-up (i.e main dining hall) was a little confusing at first until you were able to understand the layout" - "real positives of the main dining hall were: the food was hot with much of it fantastic; highlight was the African/Caribbean zone, with Halal area offering plenty of freshly grilled option; variety of choice was amazing and access …	Nutrition kiosk located near entry of dining hall provided athletes and team nutritionists to source information about the nutritional make-up of the food on offer. "The nutrition signs were poor by our standards. Not everything had one and they looked very plain and uninteresting to read and the icons for gluten/wheat/egg/dairy were confusing"	Open 24 hours. Four main "islands of food" including: European/Americas; the best of Britain; Indian/Asian; and African/Carabbean. Each island had various stalls with main meals, salad bars, fruit and yoghurt bars and desserts. There were breakfast cereal stands and a toast stand. Outside dining area had a BBQ area serving grilled items made into wraps.	"Sustainability was an important component within the mandate of the LOCOG with the dining hall taking on components of the slow food movement (which is an alternative to fast food and strives to preserve traditional and regional cuisine)." Milk provided was organic, coffee, bananas, tea, sugar and oranges all free-trade and eggs free-range. The chicken in the dining hall carried Britain's "Freed…
32	2013	Burke L. Food diary of the London Olympics. Sport Health. 2013;31(3):28-31.	Australian Institute of Sports Nutrition and Sports Dietitians Australia Fellow, Professor Louise Burke provides an overview of the food provisions at the London 2012 Olympics	London, 2012 Olympic Games	Post	Periodical	Athletes	Description of food provisions with a focus on the menu, food environment, nutritional support provided by dietitians and sustainability	Main dining hall: variety of cuisines - The Best of Britain, Europe, the Americas and Mediterranean, Africa and Caribbean, Halal, India and Asia --> each with hot dishes, salad bars, desserts and seasonings. "The menus have to meet a variety of food preferences, including cultural and religious diversity, dietary restrictions, event-specific sports nutrition needs, and changes in nutrition needs …			Requirement to feed over 15,000 athletes and staff from more than 200 countries Aramark, an American company and long time partner in the Games Food Service business, was on board with a local catering company to provide the nourishment.	Vending machines popped up on every corner to dispense free drinks in response to a swipe of your Coke token. There was also a McDonalds with a McCafe in the village.				Information about the menu and individual food items available via nutrition cards, a nutrition kiosk and web-based education tool (menu structure & composition of individual food items). Actions taken by Australian dietitians: 1. Assist athletes with orientation & management of nutrition needs in the Olympic Village; 2. Gather additional information & services from caterer; 3. Help to meet speci…	Dining hall: 5,000 seats; huge open plan building; stations offering various cuisines; 24-hours service for a 28 day period; open air BBQ area; food carts around the village	Another new focus of the London catering operation was the ‘green theme’ – with a new food code being instigated by LOCOG to provide sustainable food with practices that were environmentally sound, socially just and ethical. According to communications with the caterers, this added a considerable extra time and cost commitment, with several challenges in terms of locating sufficient supplies of l…
33	2013	Scattergood G. Olympic effort creates food safety legacy. Food Manufacture. 2013(13).	Food Standard Agency's chief scientist, Dr Andrew Wadge, discusses the innovative food safety techniques adopted during the Olympic and Paralympic Games.	London, 2012 Olympic Games	Post	Periodical	Foodservice Industry	Description of food safety strategies employed with a focus on specific interventions			"The FSA coordinated a programme of food-safety-related interventions, aimed at supply-chain manufacturers and suppliers, who in turn were supplying the main caterers for the Games," said Wadge. "There really was a huge amount of work involved." Interventions: national food sampling programme, increased funding to pay for extra surveillance work and inspections; swab test equipment for onsite tes…
34	2013	Stones M. Olympics boss urged to ditch 'junk food sponsorship'. Food Manufacture. 2013(SEP).	To raise awareness about the demands of a children’s charity (Children’s Food Campaign) that the New Olympic boss Thomas Bach should ban “junk food sponsorship” of the Olympic Games.	N/A	N/A	Periodical	Foodservice Industry	The impact of ads about fast food and soft drinks is raised in relation to the childhood obesity epidemic with a call for the Olympics to set a good example and remove them as sponsors					McDonald's and Coca-Cola Gavin Partington, director general of the British Soft Drink Association: “We all recognise our industry has a role to play in the fight against obesity, which is why soft drinks companies have been reducing the calorie content of our drinks for many years now, and currently more than 60% of all soft drinks in the UK contain no added sugar.”			Malcolm Clark, co-ordinator of the Children’s Food Campaign (CFC), wrote to Bach urging the change of policy related to ‘junkfood’ sponsorship, after his election as president of the International Olympic Committee (IOC). Reasons: the obesity crisis & Olympics should inspire children to get fit and eat well “Yet the IOC persists in giving fizzy drink and junk food companies, such as Coca-Cola and…
35	2014	Cazeneuve B, Bechtel M, Gorant JIM. Hunger Games. Sports Illustrated. 2014;120(6):16.	To provide a brief overview of the food provisions at the Sochi Winter Olympics	Sochi, 2014 Winter Olympics	During	Periodical	Athletes	Description of food provisions with a focus on cuisine, food environment and available nutrition information for each menu item	More than 1000 distinct dishes. Sections: US, Asian, Russian and Western European cuisine. Most popular at the European table: pepperoni pizza and the lemon cake with sauce. Also available oat, rice and traditional porridge. Yogurt is prized currency for athletes (5,000 cups from Chobani alone)				Chobani - sponsor of US team	"Not everyone sticks with home cooking. Jonathan Garcia, a U.S. long-track speedskater, prefers the udon noodles and gobbles at least two helpings a day, sprinkling on them the chia seeds he brought from home. But not all crossovers have been hits. "Herring?" asked one Canadian athlete. "Tried it. Can't do it." When one athlete inquired as to the differences among the porridges, a smiliing volunt…		A shipment of 5,000 cups from Chobani, a sponsor of the U.S. team, was held up in a warehouse as officials from Russia's Federal Service of Veterinary Phytosanitary Surveillance pressed the USDA for additional paperwork. That prompted pleas from Senator Charles Schumer to free the yogurt, which remained impounded through the weekend.	Labels at each food station list the calorie, fat, protein, carb and sodium counts for every dish. Food-related data is restricted in Russia: when asked for specific ingredients and their quantities, the head of food and beverages said "There are priviledged details from our recipes" "I am forbidden to tell"	There are dining halls in each of the two Olympic villages, with sections for U.S., Asian, Russian and Western European cuisines. The event runs over three weeks in which more than 6000 competitors and officials will be choosing among more than a thousand distinct dishes.
36	2016	Thomas D. Feeding the Olympics. Readers Digest. 2016.	To share information about the goals and considerations of food provision at the 2016 Rio Olympic Games.	Rio, 2016 Olympics Games	Pre	Periodical	Foodservice Industry	Description of food provisions with a focus on cuisine, food environment, food safety and nutrition input	60,000 meals per day - 250 tonnes of food daily. Menu: variety of the best tastes of Brazil, Italian, Asian, tastes of the world, halal and kosher. Brazilian dishes: Brazilian BBQ - churrasco; bread balls filled with cheese - pao de quijo; dessert - brigadeiro; acai.	"The Olympics is the world's greatest food event"	First key principle of the Rio food and drink operation: commitment to safety - healthy, safe and uncontaminated by natural poisons or illicit chemicals. "Food purity is the number one priority," Russell says, "How to look after the welfare of the athletes consumes hours and hours of our time."	2500-strong catering team	McDonald’s, one of the Games’ major sponsors, will provide 8-10% of the food athletes consume		2008 Beijing OG: US swimmer Michael Phelps - consumed 33,000-42,000kJ/day --> breakfast: 3 sandwiches filled with fried eggs, cheese, fried onions, tomatoes, lettuce; a bowl of grits (maize porridge), 3 slices of French toast with powdered sugar & 3 chocolate-chip pancakes. US gymnast Nastia Liukin- 5000kJ daily --> breakfast: eggs or yoghurt or oatmeal; lunch: salad with chicken or fish; dinner:…	Mike Naylor, nutritionist for British Olympic squad “Every meal and every piece of food has apurpose, whether it’s to improve recovery, or prepare the athlete for the next session, or just maintain general wellness and reduce the number of missed training sessions.” “You get the main fuel in _x000D_days before the event, topping up the muscles’ stores of glycogen [a form of glucose that acts_x000…	As at the last Olympics nutritionists will be on hand to give advice. "A lot of athletes know exactly what food they need", says Russell. "But others, who are coming to major games for the first time, spend hours talking to those guys." Information panels for each food item (kJ, protein, carbohydrate, fat, salt, lactose, gluten)	Main dining hall: 24,700 sq m; 10 serving islands separated by themes; place for social activity & mingling
37	2016	Ridler J. FDF hits back at Olympics food criticism. Food Manufacture. 2016;2016-AUGUST	To share the conflicting viewpoints between the Food and Drink Federation (FDF) and other organisations regarding the Coca-Cola and McDonald's sponsorship of the Olympics.	Rio, 2016 Olympics Games	Pre	Periodical	Foodservice Industry	Discussion of main contributors of obesity and whether ads by fast food & soft drink companies at the OG are ethical					McDonald's and Coca-Cola are the major sponsors			FDF director, Ian Wright, said "the link between food and drink companies such as Coca-Cola and the Olympics helped promote sport and healthy lifestyles" [on the most effective interventions to tackle obesity] “Portion control and reformulation of foods came out top, with restrictions on sports sponsorship nowhere on the list." CFC: “If these companies did, indeed, act responsibly they would not …
38	2016	O'Connor H, Pelly F, Gifford J. From plate to podium: what does it take to fuel Olympic athletes? The Conversation. 2016;15 August 2016.	To discuss nutrition requirements for Olympic athletes and report on the food provision at the 2016 Rio Olympic Games.	Rio, 2016 Olympics Games	During	Periodical	Athletes and Foodservice Industry	Description of food provisions with a focus on varying dietary needs, cuisine and the food environment	The menu caters for athletes from a range of competition events – and thus with different energy and nutrient requirements – as well as different cultural and religious beliefs (vegetarian food for Hindus, for instance, or Halal meals for Muslims) and food preferences (vegan or lactose free). Speciality chefs cater for different regions and there’s usually a focus on the style of eating from the …			Hundreds of managers, chefs and service staff for the main dining hall			“There’s evidence suggesting that more athletes are following different types of dietary regimens, but we don’t know if this is simply a trend or for medical reasons. In particular, requests for gluten free items have been increasing.”	Dietitians (authors): The energy needs of athletes vary depending on their overall body composition and performance goals, day-to-day training type, duration and intensity & type of sport (eg. endurance sports, such as maraton, triathlon, road cycling, long distance swimming: estimated energy requirements of 20MJ/day vs. artistic gymnasts who need to be relatively light, but muscular)	Sports dietitians work with Olympic caterers to ensure the menu accommodates all kinds of diets and can guide athletes with their food choices in the dining hall	The Olympic village, eat at a temporary dining facility that can cater for 4,000 to 5,000 people in one seating is open 24hours/day. Other food options where athletes can 'grab and go' or eat in a more relaxed environment. Food also provided for travel to competition venues.
39	2016	Shapiro A. So much yoghurt: What athletes in the Olympic Village will be eating. bon appetit. July 20, 2016.	To share an interview with a dietitian involved in the menu review for six Olympic Games, including the upcoming 2016 Rio Olympics.	Rio, 2016 Olympics Games	Pre	Media	Foodservice Industry	Description of menu considerations, varying needs of athletes and the food environment	Menu considerations: must adequately cater culturally and religiously to athletes; accommodate different diets & cuisine (gluten-free, nut-free, vegetarian, vegan, lactose-free); nutrition content: enough carbohydrates & protein; taste & appearance. Favourites: pasta, pizza, porridge. 10 choices of yoghurt: different fruit flavours, plain, soy, goat milk, full-fat, reduced-fat, skim, Greek						"You really have to account for every different type of athlete's nutritional needs. So cyclists and marathon runners, for example, need to eat a lot of carbs so they're fueled up before their events. Rowers, wrestlers, and boxers on the other hand have to make weight for their events, so they need foods with lower energy content like plain vegetables." said Fiona Pelly, dietitian		Menu gets reviewed by a Olympics officials and independent dietitians prior to finalisation During the event, dietitians will be in the dining hall making sure the serving sizes are accurate and nutrition information is out for athletes to see.	Rio’s dining hall runs the length of four Olympic swimming pools and can accommodate 18,000 people and 460,000 pounds of food a day
40	2016	Mullen R. Bonnie May. The Caterer. 2016;207 (4980):18-21.	To highlight the growth and experience of the major events' catering company – Global Infusion Group – through an interview with Bonnie May, the company's global operations director	2006 Asian Games, 2010 Asian Games, 2011 Summer Universiade, 2012 London OG, 2015 European Games, 2016 Rio OG	Post	Periodical	Foodservice Industry	Overview of the growth and experience of the catering company, Global Infusion Group, with a focus on collaboration with local caterers and importance of having high quality staff				Global Infusion Group: caterer; 2006 Asian Games (Doha) - sent team of 25 & collaborated with local companies; 2012 London OG: 5 Olympic venues & 22 locations for media - kitchens in 27 locations. "At London 2012 we were the only caterer to operate a vehicle checkpoint, so we didn't need daily screening to get into the Games site." - Bonnie May. How do you get repeat business? "We have key people…				Why is working with local partners such a successful formula for you? Bonnie May, global operations director for Global Infusion Group: "Because they have local knowledge, a cultural understanding and a procurement chain. We, in turn, bring international knowledge and experience in project management and consultancy. We also undestand how to meet the nutritional requirements for the teams. So whe…
41	2021	Buzalka M. 5 things: Dining at the Olympics has its restrictions. Food Management. July 23, 2021.	To summarise some key developments affecting onsite dining. Includes links to "read more" articles with the related article on OG being included under the 'media' tab	Tokyo, 2020 Olympic games	Pre	Periodical	Foodservice Industry	Precautions for athletes eating in main dining hall in context of COVID			The International Olympic Committee’s official “playbook” for keeping athletes and officials safe at the Tokyo Summer Games includes a laundry list of do’s and don’ts for eating at the village’s main dining halls. Among the precautions, athletes and officials at the Olympic and Paralympic Village’s dining halls are encouraged to “keep mealtimes as short as possible and leave as soon as they have …
42	2021	Buzalka M. 5 things: Major Massachusetts hospitals to require COVID vaccination for staff. Food Management. June 25, 2021.	To summarise some key FS issues of which one of these was point 5: Tokyo Olympic Village features two-story dining center - shows a photo and links to a "read more" article, which was included under the 'media' tab	Tokyo, 2020 Olympic games	Pre	Periodical	Foodservice Industry	One statement on the main dining hall	On offer "some 700 food options".									Two-floor Olympic Village dining hall

## Sheet: OC official documents
SOURCE (21 OC Official Reports)
No.	year	Reference	Event	Timing	The Caterer	Type of evidence	Numbers	Country	SUMMARY FOCUS	Description of meal/ menus/ food	Vision of food provision	Food safety	Catering Company Involvement	Sponsorship/ contract	Stakeholder perspective (athletes)	Athlete food intake	Stakeholder perspective (expert)	Nutrition input in food provision	Food environment	Sustainability
1	2001	Sydney Organizing Committee for the Olympic Games (SOCOG). Official report of the XXVII Olympiad, Sydney 2000 Olympic Games, 15 September - 1 October 2000, v.2 - Celebrating the Games. 2001.	Sydney, 2000 Olympic Games	Post	Aramark/ Spotless services	Report	13 million meals	Australia	Local government agencies were in control of food safety, prior to the games retailers and food courts extended their trading hours, catering planned to show off Australia's richly diverse cuisine and world-class produce and to satisfy the cultural and dietary requirements of athletes and spectators,	Athletes' Village Catering Statistics 50,000 meals/day; Milk: 150 000 litres, Beef: 110 000kg; Garlic: 100kg; Pasta: 10 000kg; apples: 500 000; raisins: 365kg; Favourites: pumpkin, asparagus, and potato and leek soup, apricot yogurt-topped muesli bars, omelettes and raw nuts. 1500 items each day on four menus - international, vegetarian, halal and kosher. Estimated total meals: 13 million Boxed m…	"Olympic Movement’s deepest aspiration for intercultural communication and exchange" "The top priority for any Olympic Village is to get all the basics right - wholesome, fresh, familiar food, comfortable accommodation, clean facilities and hot showers being first and foremost." To be proactive and friendly hosts to spectators by providing information and assistance to encourage a safe and enjoya…	Local government agencies were in charge of routine food safety inspections for all food sold in the area of the games.	"A dozen executive chefs from around the world oversaw 550 cooks who prepared more than 1.5 million meals." Early indications were for 2000 permanent staff and 50 000 volunteers at Games-time, over periods of 35 and 12 days respectively. Adding a 20–25 per cent allowance for extended shift coverage resulted in a total requirement for this customer group in excess of 800 000 meals. Caterers' sales…	Marketing sponsorship agreements were negotiated for a number of food and beverage categories					Main dining hall: 4900 people & covered 14 800 sq m; open 24hrs/day	"The Olympic Village showcased Sydney’s expectations of a ‘green Games’, and helped fulfil the Olympic Movement’s commitment to a sustainable environment, the ‘third pillar of Olympism’. In design, construction, waste management, and energy and water conservation, the Village was a model of environmentalism. Ninety per cent of the waste materials from the Village were recycled." "innovative use o…
2	2002	Olympic Winter Games Organising Committee Salt Lake City. Official Report of the xIx Olympic Winter Games Salt Lake 2002: 8-24 February 2002. 2002	Salt Lake, 2002 Winter Olympic Games	Post	Compass	Report	>130 000 meals/day --> 3 million total	USA	Food security prime concern following September 11. Poison outbreak/food contamination – HACCP. Vegetarian difficult	Olympic family & sponsors: higher quality food. Spectators, staff & volunteers: consistent & economical menu. 10-day menu rotation with 3 offerings on each menu. Hot entrée, soup, chili. Nightly specials through 'food theming' (e.g. wood-fired pizza, Mexican cuisine, sushi). All food groups from the FDA food pyramid incorporated. Vegetarian foods challenging (hot side dish and additional items in…	Highlight Utah's Western traditions without commercializing the Salt Lake 2002 experience	Food security prime concern: threat of poison outbreak and food contamination --> Hazard Analysis and Critical Control Points System to identify potential food threats and stages in the production processess, where contamination could occur. Prescreened manufacturers; single point distribution; flash frozen food; security screening onsite; sanitized vehicles; precise refrigeration equipment; 'Hea…	26 paid staff; 2900 contractors (90% Compass Foods, 5% Coca-Cola, 5% McDonalds); 500 volunteers.	$25 million in sponsorship				Sport and Food Services worked together to select and develop a menu for the athletes in the Village and at the venues	2 dining halls, coffee shop, full service restaurant	Zero waste goal for the Games: no waste materials from the Games to be sent to landfills. 3 steps to achieve this goal: 1. engineer the waste stream by working with sponsors and suppliers to provide reusable, recyclable or compostable materials. Then delivered to a Materials Recovery Facility (MRF) where recyclables were removed and the remaining items sent to a composting facility. 2. Two-bin sy…
3	2003	Leather D, White B, Dobinson J, Rutt B, Gallagher D, Stewart S, et al. Manchester 2002 The XVII Commonwealth Games Post Games Report, v.1 & v.2. 2003.	Manchester, 2002 Commonwealth Games	Post	Sodexo	Report	300,000 meals were prepared at the Village	England	Description of food provision with a focus on scope, waste management and food environment	Significant level of effort was placed on creating meals that satisfied the cultural and dietary requirements for athletes & team officials from 72 countries. B, L, D available on daily basis. Athletes lounges at comp venues stocked with sports drinks, bottled water, fruit, tea/coffee and biscuits/health bars. On occasion, meals available at venues for athletes whose competition schedules prevent…	To deliver the best products at the keenest price.		Sodexo Prestige were appointed to provide the athletes’ catering requirements in the Village and at competition venues. In total over 300,000 meals were prepared at the Village, comprising up to 2,000 meals per hour.	Sponsored products were freely available to athletes and officials: ASDA 500ml bottled water, Powerade, Coca Cola branded soft drinks, Cadbury chocolate and Kenco coffee.					2 main food & beverage outlets for athletes: 1. main dining hall (1800 seats, focus on meeting nutritional needs of athletes; 14,000 meals/day) 2. Casual dining facility (250 seats; 2000 meals/day; food court atmosphere). 24 hour, 7- day service for 19 days.	Waste streaming operation that delivers clean venues while making a positive contribution to the environment through recycling and minimisation of waste products. Strategies: education & link to city/national recycling/waste management programme.
4	2005	Athens 2004 Organising Committee for the Olympic Games (ATHOC). Official Report of the XXVIII Olympiad: Athens 2004, v.1 - Homecoming of the Games- Organisation and Operation 2005.	Athens, 2004 Olympic Games	Post	Aramark- Daskalantonakis Group	Report	300,000 meals	Greece	Description of food provision with a focus on staff quality & training, the menu, sponsors and the environment	Athletes and Team Officials were provided with free food services on a round-the-clock basis at the Olympic Village. Up to 6.000 meals per hour could be prepared. Daily menu of the main restaurant included over 500 foods covering all ethnic, religious, and nutritional habits of the residents. Greek cuisine accounted for some 30% of the overall menu, and it proved especially popular. 900.000 bottl…		The Food Services coordinating team of every Venue Team was responsible for monitoring and controlling (in terms of technical, qualitative and financial issues) the provision of all services undertaken by the Venue contractor, and for managing the respective contracts. Hellenic Food Safety Authority-EFET in charge of food hygiene monitoring matters. Control issues + precautionary measures (eg. gi…	Food service provided with a budget of $75 mil. (USD). 15 food service contractors in total with 1800 staff. At the Olympic village the Food Services coordinating team was comprised of nine persons. Criteria for evaluation of food service contractors were: 1. employment of staff experienced in food service provision at sporting or other major events, 2. expereince in selection, hiring and managem…	All Food Services contractors were obliged to use sponsor products exclusively. Coca Cola, the international sponsor for non-alcoholic beverages, provided soft drinks, water and fruit juices. McDonald's, the international sponsor in Retail Food Services, provided food services at the Olympic Village (free of charge), in the OAKA Common Domain and at the Main Press Centre. DELTA and FAGE, Grand Na…					The Village also had several catering facilities: 2 restaurants, 4 cafeterias, and free vending machines for the residents (using a special card) in all Resident Service Centres. The largest restaurant at the Village, named "Filoxenos" (covering 19.000 sq.m. with a 13.650 sq.m. dining area) Separate food in the media village compared to the Athletes' village	Athens 2004 Environmental strategy (among others): - To use solid and liquid waste rationally, to recycle, to preserve natural resources, and to conserve the natural and cultural environment. -To identify Waste Management as the keystone of ATHOCs environmental strategy and to include environmental parameters in the operational development of the Cleaning Services and Environmentally Sustainable …
5	2007	Torino Organizing Committee for the XX Winter Olympic and Paralympic Games. XX Olympic Winter Games Torino 2006 Final Report. 2007.	Torino, 2006 Winter Olympic Games	Post	Autogrill	Report	295,000 meals to athletes	Italy	Description of food provisions with a focus on collaboration with the National Olympic Committees, the vision and sustainability	Three Olympic villages – 1 in Torino, 2 in the mountains (Bardonecchia, Sestriere) a new thing resolving altitude and transportation issues. Coordinated with National Olympic Commitees in planning appropriate menus for the Olympic Village --> athletes required simple, healthy and nutritious meals. Elaborate Italian dishes were reserved for the Olympic family lounge and buffets	The Charter of Intents has been evidence of this commitment: it represents TOROC's regard for ethical, environmental and social issues. vital importance are relations with National Olympic Committees in deciding on catering arrangements in the Olympic Villages: athletes require a simple, healthy and high-quality diet.	Special attention was given to food safety planning	Three of Italy’s major catering firms contracted; suppliers involved from early stage; 62 salaried staff	Sponsors provided beverages as value in-kind supplies						1st time an Organising Committee had arranged for parallel management of catering & waste management within the same department. It proved to be a successful model with substantial advantages for planning and synergies. Catering was biggest contributor to waste (as expected). Food & Beverage ensured that the caterers adopted procedures for the reduction and correct re-cycling of waste (use of org…
6	2008	Olympic Village Guide/ Guide du village olympique. Beijing Organizing Committee for the Games of the XXIX Olympiad. 2008	Beijing, 2008 Olympic Games	During	Aramark	Guide	-	China	Brief overview of the catering services	On offer: a variety of hot and cold food and non-alcoholic drinks via self -service. Athletes & officials receive free food. Need to reserve boxed meals in advance at catering reception. guests purchase meal vouchers. Casual dining (10.00-22.00hrs) offers many kinds of fast food. Cafe and Chinese tea house (needs to be paid for): non-alcoholic beverages and snacks (representing traditional tea an…				McDonald's is located in a separate area of the main dining hall					Main dining operates 24hrs/day
7	2009	Food vision for the London 2012 Olympic Games and Paralympic Games: December 2009/ London 2012. The London Organising Committee of the Olympic and Paralympic Games (LOCOG). London - 2009. Accessed September 15, 2020. https://library.olympics.com	London, 2012 Olympic Games	Pre	Aramark	Food Program	14 million meals (expected)	United Kingdom	Description of planned food provisions with a focus on sustainability, food legacy, food safety and sponsorship	Expected food quantities in the Olympic Village: 25,000 loaves bread, 232 tonnes potatoes, more than 82 tonnes seafood, 31 tonnes poultry, more than 100 tonnes meat, 75,000 litres milk, 19 tonnes eggs, 21 tonnes cheese and more than 330 tonnes fruit and vegetables. Ensure diverse range of food & beverage for all customers - all dietary, cultural requirements that are high quality and accessible. …	We are committed to delivering a tastier, healthier, greener Games --> leaving a strong, sustainable legacy for London & the UK. Vision aims to seize the opportunity to use the transformational power of the Games to celebrate and promote the variety and quality of British regional food; to inspire lasting, positive and sustainable change in the event, catering and hospitality sectors; and to cont…	1. Ensure exemplary standards of food safety and hygiene at all Games venues. 2. Develop and apply robust traceability procedures and 3. Manage the risk of targeted, malicious contamination of food supply	100% of catering staff to receive minimum ‘Games’ training	"The sponsors most relevant to the food and beverage sector are not only great supporters of the Games, but also significant leaders in sustainability. Between them there is considerable expertise in event catering, supply chain management, food safety and hygiene. Their recognised outstanding track record in training in particular will be hugely valuable in delivering a successful and sustainabl…				Helping people understand what makes a balanced diet and how to choose food that is appropriate for their needs: 1. Make sure that lower salt, fat and sugar options are available 2. Increase the visibility and variety of fruit and vegetables 3. Increase use of grilling and steaming as cooking methods 4. Use whole grains 5. Increase the proportion of menu items without meat/fish content 6. Optimis…	40 venues in and around London.	Sustainability at the heart of the 2012 Games & these 5 themes will guide all preparations and execution: 1. Climate change 2. Waste 3. Biodiversity 4. Inclusion 5. Healthy living. Foods & beverages sourced meet environmental, ethical and animal welfare standards (eg. Fairtrade and Red Tractor). Include small scake, British, regional and local enterprises as suppliers. Optimise supply of catering…
8	2010	Beijing Organising Committee for the Games of the XXIX Olympiad. The official report of the Beijing 2008 Olympic Games Beijing 2008. Volume III	Beijing, 2008 Olympic Games	Post	Aramark	Report	over 500,000 diners in the main dining hall	China	Description of catering services with a focus on the menu and food safety	Main dining hall divided into three major categories: Western, Mediterranean and Asian styles. Halal and vegetarian dishes also available. 460 dishes per meal. Example: over 2,000 portions of shredded pork with garlic sauce (a favourite). Peking roast duck appealed to athletes from all over the world. Supply was increased from the planned 300 ducks to 600 per day. Local delicacies from different …	To demonstrate the unique Chinese culture and flavour with nutritious cuisine	Coordination group for food safety developed the Olympic Food Safety Action Plan to establish a traceable food safety supervision system. Food suppliers subject to supervision by food safety agencies; production and safety monitored with 97.18% qualification rate. All vegetables passed pesticide residue tests; food tracing for all suppliers; all food products identified with RFID labels; GPS and …	23 catering service providers appointed - experienced international catering service providers as main contractors with local catering service providers as partners to complement each others' strengths in terms of material and human resources.	Coca-Cola (China), McDonald's, Inner Mongolia Yili Industrial Group Co (Dairy)					Major dining places open 24/7; pubs, tea houses, cafes, free-drink-and-snack zones, vending machines.
9	2010	Vancouver Organising Committee for the 2010 Olympic and Paralympic Winter Games. Vancouver 2010 Sustainability Report 2009-10. 2010.	Vancouver, 2010 Winter Olympic Games	Post	Sodexo	Report		Canada	Description of sustainability plans with a focus on waste management		A commitment to incorporating sustainability principles into all aspects of Games planning and decision-making.		As part of VANOC’s waste management plan, collaboration with Games food service supplier Sodexo and the Greater Vancouver Food Bank Society on a food donation program affiliated with the Olympic and Paralympic Village Vancouver	Coca-Cola						Commitment to pursue a "Zero Waste" strategy. Target to divert at least 85% of waste from landfill --> 63% of waste was recycled or composted & 77% was diverted from landfill. Worked with sponsors, product suppliers, contractors and staff on source reduction (is product needed? Reduce amount of product? Lease or rent, rather than own?) reuse and recycle. Certified compostable plates, bowls, cups …
10	2010	Vancouver Organising Committee for the 2010 Olympic and Paralympic Winter Games. Vancouver 2010 Staging the Olympic Winter Games Knowledge Report. 2010.	Vancouver, 2010 Winter Olympic Games	Post	Sodexo	Report	8,500 meals for athletes	Canada	Limited information on food provision with some information on food vision and meal quantities	Key facts: 1.2 million workforce meals (includes Ceremonies and Transport), 8,500 athlete meals on-venue, 25,650 Olympic Family meals, 250,000+ contractor meals, 2 million bottles of Dasani Water	1. Vancouver 2010 promised to be an inspiring and inclusive celebration of sport, culture and sustainability with a distinctly Canadian flavor 2. To deliver food and beverage products that were creative, offered value for money, were of consistent quality, and could be served efficiently and timely.			Coca-Cola & McDonald's						Throughout the project sustainability meant striving to manage the social, environmental and economic impact and opportunities of the Games in ways that would create lasting benefits, locally and globally. Diverted 75% or 3,960 tonnes of waste from landfill.
11	2011	Organising Committee Commonwealth Games 2010 Delhi. Dehli 2010 Post Games Report. 2011.	Dehli, 2010 Commonwealth Games	Post	Delaware North Companies Australia	Report	6,572 athletes & team officials, 5,27,227 meals served	India	Some information on food provisions with a focus on cuisine, food safety and catering objectives	The Main Dining was very popular, especially given the variety of food on offer. 5,27,227 meals served during the Games period. Cuisines from all six regions of the Commonwealth. The food selection took into account the cultural and ethnic groups participating in the Games (for example, Indian, Asian, European and Pacific Basin areas).	Catering objectives: provide catering services to all customer groups at Games venues; manage food safety to eliminate health risks; deliver catering services within budget; maximise revenue opportunities from catering sales; maximise VIK opportunities and provide effective communication to all internal and external stakeholders.	Compliance with international standards of food safety is key to the success of a problem-free event. Zero complaints of food poisoning from customers groups inside the Games Villages and venues in spite of issues with workforce meals.	Delaware North Companies Australia	Coca-Cola	"The Village atmosphere is wonderful. It’s so lively. I love the food. There are so many varieties of it available here. I have tasted many dishes and it’s so delicious." – Northern Ireland’s Bethany Carson				Main & casual dining hall. The dining hall was a unique facility, providing suitable hot and cold food of good nutritional quality and variety	Overall objective of striving to achieve a Consumption Carbon Neutral status for the Games. developed programmes and initiatives for eco awareness through Green Sensitisation programmes.
12	2013	The London Organising Committee of the Olympic Games and Paralympic Games Limited (LOCOG). London 2012 Olympic Games: Official Report, Volume 3. 2013.	London, 2012 Olympic Games	Post	Sodexho	Report		Britain	Description of catering services with a focus on sustainability and food vision		Opportunity to raise the standard of food served at sports events in the UK, thus leaving a legacy of higher expectations among consumers. A Food Advisory Board was set up, with farmers, food agencies, the supply chain and retailers all represented, and their input led to the publication of LOCOG’s Food Vision – a manifesto of expectations on minimum standards, benchmark standards and aspirationa…	Bringing the suppliers in early also meant they could be used and observed during the preparation period.	Spread the work among multiple contractors. This reduced the risk of a failure in the supply chain, and also created a level of control, competition and opportunity that would result in higher standards and lower costs. Highly experienced hospitality professionals from around the world						Grab-and-go food carts positioned across the site, catering for athletes who don’t have time to go to the Main Dining Hall. A convenient ’island’ approach to the Main Dining Hall layout and athletes’ food made fresh at the venues	London 2012 aimed to establish new benchmarks in sustainable Games, setting new standards of behaviour, changing attitudes and having a major effect on urban regeneration. Independent Commission for a Sustainable London 2012 to ensure that sustainability objectives would be achieved. Reuse, repurpose or recycle after use. Zero waste to landfill promise of a sustainable Games. A legacy of better p…
13	2014	Organising Committee for the Olympic and Paralympic Games in Rio in 2016. Taste of the Games: Rio 2016. October, 2014. Accessed September 15, 2020. https://library.olympics.com	Rio, 2016, Olympic Games	Pre		Report	over 14 million meals	Brazil	Description of plans for food provisions with a focus on food vision, sustainabiliy, food safety, nutrition & food offerings	Goals: 1. Food offerings should be healthy, nutritious and balanced. 2. Be sensitive to the food restrictions of specific populations and provide options that meet their unique needs. 3. Be creative in the development of concessions menus, inventing products or reinterpreting dishes that can be prepared quickly, are easy to eat, and use Brazilian ingredients in new, innovative ways. High-quality …	Our mission is to deliver high quality, safe and sustainable food at the Games. 1. Brazilian products and recipes should have a prominent position in all menus to enrich the overall experience for all client groups. 2. Adhere to Rio 2016 sustainability commitments and strive to go above and beyond, achieving our aspirations for exemplary environmental consciousness. 3. Ensure that the overall foo…	Food safety must be of paramount concern throughout all aspects of food and beverage services. Food safety regulations: securing food supply, facility design, equipment and product specification and procurement, food transport, cold chain management, preparation methods, and responsible serving. Commitment: Provide traceability mechanisms that demonstrate product safety and origin, and that in th…	Commitment: Only source products from suppliers which comply with Rio 2016 labour practices within the supply chain, including elimination of child labour. Expectation for service excellence wuth a mixture of Carioca fun. Caterer engagement phases to ensure the mission for Rio 2016 will be achieved: procurement, collaboration, readiness and delivery.	Coca-Cola: Non-alcoholic drinks McDonald's: Retail food service Sadia: Retail packaged food Skol: Beer				All food and beverage served to athletes will be accompanied with easy to read, detailed nutritional information, including all ingredients. Food and beverage is not just about making people happy with food that satisfies, we also have a social responsibility to guide them to healthy choices. For example, regularly alternating red meat products with other proteins helps reduce heart disease, plus…	24/7 catering service at the Main Dining Hall in the Olympic Village. Refreshment stations available day & night. Pre-arranged packed meals available for athletes. "The overall experience includes staff customer service, dish presentation, packaging materials, and dining environment."	The Rio Sustainable Food Vision initiative: Commitments: 1. Only source products from suppliers which comply with Brazilian legislation, including environmental and Brazilian labour laws and ILO core conventions. 2. Source from producers who include healthy and sustainable production processes within their day-to-day management, which promotes social well-being and animal welfare, includes land m…
14	2015	Bryantsev A. Sochi Olympic Winter Games Organising Committee. Sochi 2014 Official Report. 2015.	Sochi, 2014 Winter Olympic Games	Post	Maison Dellos	Report	>2.5 tonnes of raw ingredients	Russia	Some details on food provisions with a focus on food safety, food vision and cuisine	Catering for all client groups included a wide choice traditional Russian dishes and international cuisine. More than two and a half tonnes of food provisions were used to prepare dishes.	Sochi 2014 Winter Games were set to become an innovative Olympic and Paralympic Winter Games, reflecting the character of modern Russia and bringing sustainable positive change across the country	Full attention was paid to food safety. A safety system was created based on the best international practices, in particular HACCP — Hazards Analysis and Critical Control Points. Developed its own food safety code. A single logistics operator was responsible for the food delivery system, which made it possible for all deliveries to be centralised, guaranteed and highly secure.		Coca-Cola & McDonald's				Food concept took into account the individual needs of athletes performing various types of sports in terms of calories and food groups	Main dining hall in the village for athletes	Principles of environmental protection and sustainable development in Sochi in regard to water resources, waste & environmental programs.
15	2015	Glasgow Commonwealth Games Organising Committee. Glasgow 2014 XX Commonwealth Games Post-Games Report. 2015.	Glascow, 2014 Commonwealth Games	Post	Sodexo	Report	2 million meals for athletes, officials, media, workforce & spectators	Scotland	Description of catering services with a focus on catering company involvement and sustainability	More than 100 tonnes of fruit and vegetables, 10,000 loaves of bread and 25,000 litres of milk were consumed during the event.		Contractor Health and Safety Leadership team to ensure that the contractor/supplier community was engaged in developing a common safety approach, with a consistent understanding of the wider risks across the Games. Daily reports to Games Headquarters using a strict safety assurance process.	Appointed caterers were required to sign up to the Commonwealth Games Food Charter, which will serve as a blueprint for major sporting and cultural events held in Scotland beyond the Games. Charter: a commitment to ethical, safety and health standards for all food served across the Games and future events. “The key to the success of the catering operation was asking the athletes what they wanted,…	Kellogg's; Heineken; Genius Gluten free					A Main Dining Hall for up to 2,000 people & casual dining options	700 affordable, sustainable new homes created within the Athletes’ Village. £5 million raised for UNICEF by the end of the Glasgow 2014 Closing Ceremony. Central to this Charter is the use of food that respects Scottish and UK (or equivalent EU) animal welfare standards; is from sustainable stocks or sources; makes balanced use of whole animals; and is sourced regionally from Scotland, the UK or …
16	2017	International Olympic Committee. IOC sustainability strategy. 2017. Accessed September 15, 2020. https://extrassets.olympic.org/sustainability-strategy/_content/download.pdf. Accessed	Related to the XXV Olympic Winter Games (2026) and thereafter	Pre		Report		Worldwide	Overview of the sustainability strategy of the IOC being implemented from 2026 with a focus on the food & beverage procurement process and waste management											IOC Sustainability Strategy will fundamentally shape the working practices of the IOC, the OG and the Olympic Movement. 1. Sourcing of products and services takes account of environmental & social impacts. 2. Products and materials are treated as valuable resources and their lifecycle is optimised. Actions: Consider sustainability in each step of procurement of goods & services incl. those from T…
17	2018	Office of the Commonwealth Games, Department of Innovation, tourism industry development and the Commonwealth Games. Post Games Report: Gold Coast 2018 Commonwealth Games. 2019.	Gold Coast, 2018 Commonwealth Games	Post	Delaware North Companies Australia	Report	6,600 athletes & officials	Australia	Brief description of catering services with a focus on sustainability and food safety	$42 million for food and beverage expenditure	To show leadership in sustainability by delivering GC2018 to international standards of best practice, leaving positive economic, environmental, social and community legacies.	Gold Coast City’s Environmental Health Officers (EHOs) in conjunction with Queensland Health staff, undertook selective sampling and microbiological testing of foods at all Games venues and the athletes village. Food safety monitoring at Games’ venues and nearby premises resulted in over 1200 site inspections over the Games period and produced excellent results. Further to this the City’s EHOs al…	The Preston Campbell Foundation (PCF) successfully delivered a substantial catering contract during GC2018. Over a period of 12 weeks, PCF delivered over 26 000 meals throughout 11 venues on the Gold Coast and was responsible for more venues than any other caterer during the Games. This was the biggest contract by far for PCF and has given them the experience to take on large scale catering contr…	Woolworths, Coca-Cola Amatil, Peters Ice Cream						Goal: To provide sustainable food and beverage options and reduce food packaging waste. Example: food waste strategy to distribute excess food from the Athletes' Village. Excess dry, canned and frozen foods, milk and fresh vegetables were distributed to OzHarvest and Second Bite at the end of GC2018. OzHarvest and Second Bite redistributed food to community programs and charities supporting peopl…
18	2018	The Tokyo Organising Committee of the Olympic and Paralympic Games. Basic strategy for food & beverage services: Tokyo 2020. March, 2018. Accessed December 1, 2021. https://library.olympics.com/Default/doc/SYRACUSE/173853/basic-strategy-for-food-beverage-services-tokyo-2020-the-tokyo-organising-committee-of-the-olympic-a?_lg=en-GB	Tokyo, 2020 Olympic Games	Pre		Report	18,200 Olympics & 8,000 Paralympics	Japan	Description for plan of food provision with a focus on food vision, food safety, sustainability and nutrition input	Tokyo 2020 will provide menus that take into account technical knowledge and expertise of sport nutrition based on the understanding of dietary needs and styles of athletes immediately prior to competition. The menus have to be created to meet requirements unique to athletes (high-protein, high-sugar and low-fat meals, food and nutrition supplements), and meals must be provided in a sufficient vo…	The aim of the food and beverage services at the Tokyo 2020 Games is not solely to provide food and beverages for athletes, media staff, spectators and volunteers; the services are also required to incorporate the three core concepts of the Games, “Achieving Personal Best,” “Unity in Diversity” and “Connecting to Tomorrow,” as well as to provide satisfaction and a real connection among all Games …	Food safety must be the highest priority. 1. Supply chain (production,procurement, transportation, storage, and processing, hygiene management measures). 2. Season: Maximum daytime temperatures frequently exceed 35 degrees centigrade in Tokyo in summer with increased risk of food poisoning due to high temperatures & humidity (management of time & temperatures essential from cooking to eating). 3.…	Scale of service: The total volume of food and beverages provided to stakeholders during the Games is expected to be of an unprecedented scale in Japan. As kitchens of restricted sizes will be providing such amounts of food and beverages, the effective use of outside contactors will be essential.	Coca-Cola, Asahi Breweries, Meiji Co, Ajinomoto Co, Kikkoman Corporation, Nissin Food Holdings Co				Tokyo 2020 will provide menus that take into account technical knowledge and expertise of sport nutrition based on the understanding of dietary needs and styles of athletes immediately prior to competition. Providing information on nutrients and materials included in food (e.g. existence of allergens, etc.) is necessary to enable athletes to maintain and improve conditioning --> through Informati…	When serving Japanese food to foreign nationals, ample attention must be paid to the concept of omotenashi (Japanese-style hospitality), as the maximum enjoyment of Japanese food can only be achieved in an environment whereby foreign nationals are not intimidated by differences in culture, religion, customs. The Main Dining Hall (open 24hrs): nutrition management & diverse diet customs to enable …	“Washoku, traditional dietary cultures of the Japanese” – a highly sustainable Japanese food customs with characteristics such as usage of a variety of food and local food which the Japanese have valued and a variety of food, making full use of food with minimal waste and eating with appreciation to nature and people. Tokyo 2020 will procure agricultural, livestock and fishery products that are c…
19	2019	PyeongChang Organising Committee for the XXIII Olympic Winter Games, PyeongChang - 2019. PyeongChang 2018 Official Report. 2019.	PyeongChang, 2018 Winter Olympic Games	Post	Shinsegae Food & Hyundai Green Food	Report		South Korea	Description of food provisions with a focus on menu, food vision, food safety and sustainability	The Olympic Villages provided those staying there with the highest quality delicious and nutritious global food. Apart from the basic meal plan (a seven-day rotating menu), special daily menus were made available to athletes. 450 buffet items. Western, Asian, Korean, halal, kosher and vegetarian food options. Foods cooked in plain style with sauces provided to season to own taste.	There were 5 core concepts and visions for food services at PyeongChang 2018: sustainability, variety and nutritional balance, safe supply of food, eco-friendly services, Olympic legacy and local economic development.	Food & beverage safety: comprehensive management of entire system from production and circulation of ingredients to cooking to food suppliers. Hazard Analysis Critical Control Point & food safety standards were followed. food was disposed of 3 hours after cooking to maintain freshness and hygiene. Norovirus outbreak on 2 Feb, right before the games, pan-gov task force established, OC cooperated w…	Shinsegae Food & Hyundai Green Food catered the Olympic Village	McDonald's				Nutritional information available in French, Korean, English. The information listed on the tag included: name of menu items, nutrients (protein, carbohydrate, fat and sodium), calories, special diet (Veggie food, Halal food, kosher food, etc.), allergy information,POCOG carried out regular meetings with NOC nutritionists and IOC consultants in order to provide a variety of nutritious foods to at…	Olympic Village Cafeterias, accommodating 1,000 people each, were open around the clock. Food counter was lowered during Paralympics to allow access for athletes in wheelchairs.	POCOG pursued a vision of sustainability, ‘Pioneering New Horizons for Sustainability — Furthering Benefits to People and Nature’. The vision promotes economic development and harmony with nature with a sustainable approach towards the development of the local community. 5 key themes: ‘Low-carbon Green Olympic Games’, ‘Stewardship of Nature’, ‘Good Life’, ‘Proud People with Tradition and Culture’…
20	2020	The Tokyo Organising Committee of the Olympic and Paralympic Games. Sustainability pre-Games report. 2020.	Tokyo, 2020 Olympic Games	Pre		Report		Japan	Description of food services with a focus on sustainability, food vision and the menu	Menus for the Olympic/Paralympic Village consider the use of ingredients that conform to the Sustainable Sourcing Codes for Agricultural, Livestock and Fishery Products, such as those certified under Good Agricultural Practices (GAP) or fishery eco-label certifications. "We will keep in mind the diverse food cultures around the world and seek to provide hospitality with Japanese food in a way tha…	The aim of the services is to provide food and beverages to support participating athletes maintain their condition and deliver their best performance. Leverage the Tokyo 2020 Games as an opportunity for Japanese people to rediscover and disseminate their own appealing food culture.	Take series of well-considered measures to prevent food poisoning since the Tokyo2020 Games will be held in midsummer. Also promote other advanced measures such as making the Games’ food safety and hygiene standards cover international standards	Improve the capacity of large-scale food and beverage services from the stage of production and distribution. This is done by considering all factors concerning food and beverage service provision, including food hygiene, nutrition and sustainability during the Games							Goal: Zero waste. Collective efforts throughout supply chain (from procurement to removal) to manage resources effectively, to minimise environmental impact by fully utilising resources & by avoiding land devastation and deforestation caused by resource exploitation. Circular economy: Sustainable procurement; reuse of products & recycled resources; minimisation of emissions. 1. Reduce edible food…
21	2021	The International Olympic Committee and the International Paralympic Committee. The playbook – athletes and officials. Tokyo 2020,Version 3. 2021.	Tokyo, 2020 Olympic Games	Pre		Report		Japan	Description of the food environment with a focus on COVID-19 measures and its impact on food safety	Menus available in advance via a _x000D_smartphone app.		COVID measures: hand sanitisers in key areas (entrances, exits, service lines); signage & floor markings to ensure physical distancing; when serving food staff required to wear masks, gloves and maintain distance; clear plastic dividers will be used in places where physical distancing is difficult as a droplet prevent measure (eg. serving stations); regular disinfection of shared objects & freque…							Must eat in places with COVID measures: dining hall, accommodation's restaurant or own room using room service or food delivery. Congestion levels on each floor of the main dining hall communicated regularly via the app. Diners should keep mealtimes as short as possible & leave as soon as they have finished eating. Breakfast will also be offered at– Casual dining from 06:00-10:00 and – Grab and G…

## Sheet: Menu review reports
SOURCE (7 menu reviews)
	Year	Reference	Aim	Event	Type of evidence	Number of reports	Country of authors	SUMMARY FOCUS	Description of meal/ menus/ food	Vision of food provision	Food safety	Catering Company Involvement	Sponsorship/ contract	Stakeholder perspective (athletes)	Athlete food intake	Stakeholder perspective (expert)	Nutrition input in food provision	Food environment	Sustainability
1	2008	PINES International sports nutrition and catering working group. Feedback on Beijing 2008 Olympic Menu. 2008	To provide feedback and recommendations on the food provision at the Olympic games.	Beijing, 2008 Olympic Games	Professional report	1	Australia, USA	Comments on village dining hall menu recommendations for improvement	International diversity is a strength – Asia, North America, Australia, New Zealand, the United Kingdom and Western European, 24-hour daily cold menu option, overnight menu, extensive beverage selection, complete condiments selection, consistent fruit selection, salad options.		Comment that pre-packaged nut free items may be needed	The information in this report can assist the Aramark Corporation with development and implementation of an international sport performance based menu.				Recommendations for improvement: appropriate training, have staffed grill station available, ensure appropriate labelling, increased variety for some regions (cultural), ensuring high kJ/low kJ/high CHO/low CHO/low fat/low sodium available at every meal. Breakfast: include bread variety, increase cereal selection, increase beverages, low fat desserts; provide to go foods. A minimum 10 day menu cy…	Suggest nutrition labelling and dietary labelling	Suggest offerings of food to go.
2	2009	The Olympic Games Menu Working Party PINES. Report on the Vancouver 2010 Olympic Games Menu. 2009	To provide feedback and recommendations on the food provision at the Olympic games.	Vancouver, 2010 Winter Olympic Games	Professional report	1	Australia,USA, Canada,Norway	Comments on village dining hall menu recommendations for improvement	Fruits, vegetables, nuts, seeds and salad bar sections are very comprehensive. Salad dressing, specialty oils (add pumpkin seed oil), condiments, fresh herbs (add dill) specialty vinegar are all comprehensive sections. The 24 hour service section needs to include the “basic kneads” section. Classic breakfast, classic lunch and dinner, late night, Grill/ carvery, Bella Trattoria (American based / …		Query about nut allergies and whether the kitchen is peanut free.	Sodexho group is industry leader with excellent reputation				There is diversity of available food groups. The menu does not provide information about cooking methods, types and amounts of fat and sugar per serving. Provision of recipes and/or nutritional analysis of the menu would be of benefit for our assessment and feedback.	Suggest use of a registered dietitian on staff for the menu planning process and for production at the Games. Suggest basic training of catering staff on performance and special dietary needs, and the importance of standard recipes and serve sizes. Suggest that there is nutrition information available at the nutrition kiosk. This should be both general clinical and sports nutrition information, a…	The menu doesn’t specify the hours of operation for each meal period breakfast, lunch and dinner. Will take out food be accommodated? What is food availability at venues outside village?
3	2011	PINES International sports nutrition and catering working group. Report on London 2012 Olympic Games food provision. 2011.	To provide feedback and recommendations on the food provision at the Olympic games.	London, 2012 Olympic Games	Professional report	1	Australia, United Kingdom, USA	Comments on food provision, rating of menu, recommendations for improvement	8-day menu cycle. Adequate catering for Ramadan. Hot items: variety. Hot vegetarian & vegan options, hot halal items, high energy items, high carbohydrate items, low fibre items, lactose free items: GOOD; Hot gluten free items, hot nut free items, Kosher items, low sodium items: UNSURE. Low energy items: POOR. Low fat items: AVERAGE. Cold items: menu variety & cultural requirements: GOOD. Gluten …		Comment on dining hall being not nut free- question about cross contamination	ARAMARK have had considerable experience in catering for the Athletes’ Village at the summer Olympic Games. Excellent reputation.				Improvements for the menu include: more sport specific choices, care to ensure gluten free foods are not cross contaminated, a separate nut free area, cater for religious requirements. Late night meals after returning from competition: VERY GOOD. Provision of food for travelling venues, recovery food and beverages, sports food: UNSURE. Meeting specific special dietary needs: AVERAGE TO GOOD. Abil…	Nutrition cards developed by dietitians to have energy, serving size, "gluten free" or "contains gluten", recipe, sodium, fibre. Dietitians at the nutrition desk should play a major role in guiding athletes to meet their particular dietary needs.	Questions about use of an app to view menu in advance of reaching village. Questions about food to go.
4	2012	PINES International sports nutrition and catering working group. Report on food provision for the Sochi 2014 Winter Olympic Games. 2012.	To provide feedback and recommendations on the food provision at the Olympic games.	Sochi, 2014 Winter Olympic Games	Professional report	2	Australia, USA,Norway	Comments and concerns about food provision, rating of menu, recommendations for improvement,	Concerns about variety of food and lack of cultural range. Hot items: Variety, hot halal items: AVERAGE TO GOOD. Hot vegetarian options: POOR TO AVERAGE. Hot gluten free items: AVERAGE. Hot nut free items, Kosher items, low fat items, low sodium items, low fibre items: UNSURE. Cold items: Menu variety: AVERAGE. Cultural requirements: POOR TO AVERAGE. Gluten free items: AVERAGE. Nut free items: UN…		Concerns over food safety and hygiene in relation to contamination of meat. Concerns over food allergy and intolerance.	International catering companies with experience with these types of events would be a preferential choice to local caterers who may not be as aware of the scope of patrons that attend these events and their personal taste preferences.				Concerns over variety and focus on Russian cuisine. Average variety of food with more options needed; need of more vegetarian options; poor meeting of food groups in some occasions (e.g. fruit). Issues with meeting cultural needs apart from Eastern European. Specific situations: late night meals after returning from competition: POOR TO AVERAGE. Provision of food for travelling venues, recovery f…	Recommendations: Nutrition cards developed by dietitians to have energy, serving size, "gluten free" or "contains gluten", recipe, sodium, fibre Dietitians at the nutrition desk play a major role in guiding athletes to meet their particular dietary needs. Query about nutrition services. Suggest onsite review by experts.
5	2016	PINES International sports nutrition and catering working group. Report on Rio 2016 Olympic Games food provision 2016.	To provide feedback and recommendations on the food provision at the Olympic games.	Rio, 2016 Olympic Games	Professional report	1	Australia	Comments and concerns about food provision, rating of menu items, comments on all sites, recommendations for improvement.	The menu has extensive variety and covers most cultural styles of eating. Strengths of the main dining menu: • Menu variety • Cultural requirements in general • Hot breakfast items • Bread, pizza, pastries, pasta, potato • Red and white meat meals • Fish and seafood • Ready-made salads and salad items • Fruit and vegetables. Review of casual dining, Grab and Go and Venue meals also provided. In g…		Concerns over food allergy					The majority of athletes will be adequately catered for with the current menu. Areas that need improvement are: 1. Provision of hot vegan items 2. Provision of sports foods 3. Ability to choose foods for making weight and restricting energy 4. Provision of a variety of gluten free items. Recommendations on food labelling.		Comments on venues, casual dining, and Grab and Go as well as main dining hall	Sustainability should consider, for example, procurement from regional and local sources, organic vs conventional food, seasonal produce, portions of meat and % red versus white meat, vegetarian and vegan options including grains, beans, tofu in vegetarian and vegan items, other residues in food, food waste, plate waste, use of biodegradable wear, plastic bottles and recycling.
6	2017	PINES International sports nutrition and catering working group. Report on food provision for the PyeongChang 2018 Winter Olympic Games. 2017	To provide feedback and recommendations on the food provision at the Olympic games.	PeyongChang, 2018 Winter Olympic Games	Professional report	1	Australia, USA,New Zealand, Sweden, Germany, India	Comments and concerns about food provision, rating of menu items, recommendations for improvement.	Better variety than previous Winter Games. Average or above average: Cultural requirements in general (Asian, British, Australian, European, Indian and American) • Provision of mixed and plain dishes • Provision of hot halal items • Provision of breakfast cereal, hot breakfast items, breads, pizza, pasta and potato dishes • Provision of red meat dishes, ready made salads, fruit, vegetables, salad…		We are unsure how food allergies will be dealt with. Extreme care needs to be taken with identifying and cross contamination with shellfish in particular. We do not know how items containing nuts will be identified on the menu.					Improvement on past Winter Games. 1. The lunch, dinner and overnight menu contains the same food items each day. This will appear to be repetitious to athletes. 2. Provision of hot and cold gluten free and hot vegetarian items. It is unclear which items are gluten free. 3. Identifiable nut free items 4. Provision of snack items, sports foods, and high energy drinks 5. Provision of dairy based ite…	Query about sports dietittian at the main dining hall. Suggest on site review by experts.
7	2019	PINES International sports nutrition and catering working group. Report on food provision for the Tokyo 2020 Olympic and Paralympic Games. 2019	To provide feedback and recommendations on the food provision at the Olympic games.	Tokyo 2020 Olympic Games (pre-COVID)	Professional report	3	Australia,United Kingdom, Norway, USA, PortaRico, China	Comments and concerns about food provision, rating of menu items, recommendations for improvement.	Phase 1: More variety needed across service areas. Strengths of the main dining menu: Dishes with red meat, fish and seafood items, range of condiments, high carbohydrate items, high protein hot items, Japanese menu. There was good cultural diversity for Asian foods. Cultural regions that need particular improvement (rated as ‘very poor’) were Africa, Carribean, Eastern European, Scandanavian, Mi…		More information needed on 'allergy- free' menu. Fish/ seafood allergies are of concern. There are many athletes that are allergic to both and fish and oyster sauce will be an issue. It would be worthwhile considering an ‘allergen free’ service area. The issue of cross contamination will need to be considered. There needs to be a separate service area for these items to eliminate risk.					The menu appears highly repetitive at both lunch and dinner for all stations in all areas. This appears to be a 4 day menu. There needs to be more variety within days and between days. The menu has a strong Asian influence however this will be a challenge for Westernised countries. There will need to be labelling of items containing fish, nuts and the other major allergens. This is also relevant …	Suggest on site review by experts	Athletes will need to travel some distance around the dining hall to find the food they need. There are instances where if you want to get a complete meal you may have to go to 3 different stations to achieve this due to limitations in what is provided within one station. This should be reconsidered in terms of service flow. The all day station has many of the common items and could become conges…

[truncated: 1 more sheets: Count]
